# Supplementary material for: Sub-fecundity and associated factors among mothers with natural planned conception attending antenatal care service in Arba Minch Health Facilities
Source: PLoS One. 2020 Nov 5;15(11):e0241995. doi: 10.1371/journal.pone.0241995 (PMC7644055; doi:10.1371/journal.pone.0241995)
Supplement: S1 Dataset — (CSV) [file pone.0241995.s001.csv]

ID	WTTP	age	agebefpregn	partagebpre	education	parteducation	occupation	partoccupation	marital	monthslivetogether	religion	income	workhour	patnworkghour	coffee	capcoffeday	partnerdrinkcoffee	partnercoffeedrinkperday	kchat	partkchat	alcohol	partalcohol	cigarette	partcigarette	gestational	gravidy	parity	abortion	ministrationcycle	sexualintercourse	contraceptive	partnerHIV	medicalcase	partmedicalcase	Catresd	Fecundity	WTTPcat	incomecat	workinghrcat	parcoffcuppdaycat	graviditycat	paritytype	coitalfreqcat	contraceptype	HIVresult	mensestype	paragebpcat	agebefpreclass	partworkhrclass
391	6	21	21	24	4	3	1	2	2	28	4	6700		50	1	4	1	5	1	1	1	1	2	2	28	2	1	2	24	6	1	2	3	5	2	0	3	4	1	3	2	2	2	1	2	1	1	1	3
367	16	29	27	28	2	3	1	1	2	24	1	2500			1	3	1	2	2	2	1	1	2	2	28	1	0	2	18	5	2	3	3	5	1	1	5	2	1	2	1	1	2	0	3	2	1	2	1
412	14	26	25	27	5	5	4	4	2	20	1	8750	40	40	1	6	1	5	2	2	2	1	2	1	21	1	0	2	21	4	1	2	4	1	2	1	5	4	2	3	1	1	2	4	2	1	1	2	2
373	15	40	24	40	4	5	2	4	1	17	1	6000	60	40	1	5	2	4	2	2	2	2	2	1	14	1	0	2	20	4	2	2	4	1	2	1	5	3	3	3	1	1	2	2	2	2	3	1	2
450	32	37	35	37	5	5	1	2	2	148	1	10000		62	1	5	1	6	2	2	2	1	2	1	17	2	1	2	20	5	1	2	4	1	2	1	6	4	1	3	2	2	2	5	2	2	3	3	3
243	48	27	23	29	4	3	1	6	2	60	2	1000		48	1	4	1	4	2	2	2	2	2	2	17	2	0	1	24	4	2	2	4	1	2	1	6	1	1	3	2	1	2	3	2	1	1	1	3
325	6	27	27	30	3	3	2	2	2	60	2	12000	36	40	1	4	1	1	2	2	2	1	2	2	24	2	1	2	19	1	1	2	4	4	2	0	3	4	2	2	2	2	0	3	2	2	2	2	2
345	30	27	25	28	3	3	1	1	2	72	2	1500			1	4	1	5	2	2	2	2	2	2	28	2	1	2	31	3	1	2	4	1	1	1	6	1	1	3	2	2	1	3	2	1	1	2	1
291	18	25	24	30	4	5	3	4	1	60	1	5000	40	48	1	3	1	3	1	1	1	1	2	1	28	1	0	2	30	7	1	2	4	1	1	1	5	3	2	2	1	1	2	4	2	1	2	1	3
349	3	25	25	28	4	5	1	4	2	54	2	3500		40	1	3	1	4	2	2	2	2	2	2	16	2	1	2	22	4	1	2	4	4	2	0	2	2	1	3	2	2	2	4	2	1	1	2	2
464	2	22	23	25	2	3	2	6	2	36	1	4500	38	62	1	3	1	1	2	2	2	1	2	1	20	2	1	2	21	5	1	2	4	4	2	0	2	3	2	2	2	2	2	3	2	1	1	1	3
406	19	27	25	28	5	5	4	4	2	20	1	10000	40	40	1	2	1	2	2	2	1	1	2	1	18	1	0	2	37	3	1	2	4	1	2	1	5	4	2	2	1	1	1	1	2	2	1	2	2
359	15	24	23	24	5	5	4	4	1	2	4	6000	40	40	1	1	1	1	2	2	2	2	2	1	18	1	0	2	18	2	1	2	4	1	1	1	5	3	2	2	1	1	1	1	2	2	1	1	2
368	4	35	34	38	2	5	1	4	2	120	1	5600		40	1	1	1	3	2	2	1	1	2	2	16	3	2	2	20	3	1	2	4	4	2	0	3	3	1	2	2	2	1	1	2	2	3	3	2
440	13	34	33	34	5	5	4	4	2	84	2	4000	40	40	1	1	1	2	2	2	2	2	2	2	16	3	2	2	30	3	1	2	4	1	2	1	5	2	2	2	2	2	1	3	2	1	2	3	2
485	18	33	32	33	2	5	1	4	2	49	2	7500		40	1	1	1	2	2	2	2	2	2	2	17	2	1	2	20	3	1	2	4	1	2	1	5	4	1	2	2	2	1	4	2	2	2	3	2
263	13	20	19	24	4	5	2	6	2	24	4	4500	42	40	2		2		2	2	2	2	2	2	38	1	0	2	36	4	1	2	4	1	2	1	5	3	3	1	1	1	2	2	2	2	1	1	2
376	21	40	24	40	4	3	2	6	2	72	3	6500	45	62	2		2		2	2	2	2	2	2	19	3	2	2	19	2	1	2	4	1	2	1	5	4	3	1	2	2	1	3	2	2	3	1	3
384	32	28	23	29	5	5	6	6	2	36	2	9000	60	62	2		2		2	2	2	2	2	2	20	1	0	2	20	3	2	2	4	1	2	1	6	4	3	1	1	1	1	0	2	2	1	1	3
423	16	43	35	40	5	5	4	4	2	168	1	8900	40	40	1	5	1	4	2	2	2	1	2	1	18	3	2	2	21	4	1	2	4	2	2	1	5	4	2	3	2	2	2	3	2	1	3	3	2
365	18	39	24	40	5	5	4	4	2	48	1	8500	40	40	1	4	2		2	2	1	1	2	1	12	2	1	2	19	3	1	2	4	2	2	1	5	4	2	1	2	2	1	5	2	2	3	1	2
317	5	33	32	40	1	3	1	1	2	96	2	1000			1	3	1	2	2	2	2	2	2	2	28	5	3	1	28	3	1	3	4	2	1	0	3	1	1	2	2	2	1	4	2	1	3	3	1
425	4	21	21	24	1	2	6	6	2	36	1	6000	36	47	1	3	1	1	2	2	1	1	2	2	24	2	1	2	26	2	1	3	4	2	2	0	3	3	2	2	2	2	1	1	2	1	1	1	3
448	1	29	29	30	3	5	1	1	2	134	1	3000			1	3	1	2	2	2	2	2	2	2	17	3	1	1	25	1	1	3	4	2	1	0	1	2	1	2	2	2	0	2	2	1	2	2	1
526	6	30	24	40	2	4	1	4	2	96	1	1600		40	1	3	1	1	2	1	1	1	2	2	16	3	2	2	30	4	1	2	4	2	2	0	3	1	1	2	2	2	2	3	2	1	3	1	2
529	6	32	32	40	3	5	1	4	2	120	1	3000		40	1	2	1	3	2	2	2	1	2	2	34	5	3	1	28	3	1	2	4	2	2	0	3	2	1	2	2	2	1	4	2	1	3	3	2
295	1	28	32	33	5	5	4	6	1	2	2	6000	48	48	1	8	1	1	2	2	2	2	2	2	32	3	2	2	30	2	1	2	4	4	2	0	1	3	3	2	2	2	1	4	2	1	2	3	3
219	3	28	27	32	4	5	1	4	2	48	1	2000		48	1	7	1	1	2	2	1	2	2	2	18	2	1	2	28	6	2	2	4	4	2	0	2	1	1	2	2	2	2	0	2	1	2	2	3
207	3	22	22	25	4	4	4	6	2	84	2	4000	40	62	1	6	1	6	2	2	2	2	2	1	28	2	1	2	28	2	1	2	4	4	2	0	2	2	2	3	2	2	1	3	2	1	1	1	3
312	6	24	24	28	1	3	2	2	2	72	1	7000	40	40	1	6	1	2	2	2	2	1	2	2	27	2	1	2	28	2	1	2	4	4	2	0	3	4	2	2	2	2	1	4	2	1	1	1	2
326	3	32	32	35	2	4	2	4	2	84	1	11000	40	40	1	6	2		2	2	2	2	2	2	30	3	2	2	28	2	1	2	4	4	2	0	2	4	2	1	2	2	1	2	2	1	3	3	2
330	1	21	21	24	5	5	4	4	2	9	2	3000	35	48	1	6	1	2	2	2	2	2	2	2	40	1	0	2	30	2	2	2	4	4	2	0	1	2	2	2	1	1	1	0	2	1	1	1	3
340	4	25	24	37	4	2	3	2	2	36	2	1500	48	42	1	6	1	1	2	2	2	2	2	2	24	1	0	2	30	2	2	2	4	4	2	0	3	1	3	2	1	1	1	0	2	1	3	1	3
343	4	22	22	25	3	1	1	1	2	120	2	1500			1	6	1	4	2	2	2	2	2	2	24	2	1	2	31	5	1	2	4	4	1	0	3	1	1	3	2	2	2	3	2	1	1	1	1
453	13	27	26	29	4	5	1	5	2	52	2	5000		62	1	6	1	2	2	2	2	2	2	2	19	2	1	2	19	3	1	2	4	4	2	1	5	3	1	2	2	2	1	3	2	2	1	2	3
524	6	28	32	30	4	4	6	2	1	6	1	5000	60	60	1	6	1	2	1	1	1	1	2	2	20	2	0	1	30	7	1	3	4	4	2	0	3	3	3	2	2	1	2	1	2	1	2	3	3
528	2	20	19	24	3	4	3	1	1	168	2	1300			1	6	1	3	2	2	2	2	2	2	24	2	0	1	28	7	2	2	4	4	2	0	2	1	1	2	2	1	2	0	2	1	1	1	1
307	2	24	24	30	4	3	1	5	2	84	2	7000		40	1	5	1	2	2	1	2	1	2	1	28	2	1	2	28	2	2	2	4	4	2	0	2	4	1	2	2	2	1	0	2	1	2	1	2
314	1	30	30	35	1	2	1	2	2	168	1	6000		40	1	5	1	3	2	2	2	2	2	2	20	4	3	2	30	1	2	3	4	4	2	0	1	3	1	2	2	2	0	0	2	1	3	3	2
320	6	30	30	33	2	3	2	2	2	96	1	7000	40	40	1	5	1	1	2	2	2	2	2	2	25	3	2	2	28	2	1	2	4	4	2	0	3	4	2	2	2	2	1	3	2	1	2	3	2
324	10	29	28	30	2	3	1	2	2	60	2	7000		36	1	5	1	3	2	2	2	1	2	2	30	2	1	2	30	3	1	3	4	4	1	0	4	4	1	2	2	2	1	3	2	1	2	2	2
331	3	25	24	28	5	5	1	4	2	24	1	3500		40	1	5	2		2	2	1	1	2	2	32	1	0	2	28	3	1	2	4	4	2	0	2	2	1	1	1	1	1	3	2	1	1	1	2
334	5	27	32	25	5	3	4	4	2	6	1	5000	48	60	1	5	2		2	2	2	2	2	2	37	1	0	2	30	1	2	3	4	4	1	0	3	3	3	1	1	1	0	0	2	1	1	3	3
338	7	30	29	40	3	5	1	4	2	168	1	6000		42	1	5	1	2	2	2	2	1	2	2	32	3	2	2	28	2	1	2	4	4	2	0	4	3	1	2	2	2	1	3	2	1	3	2	3
342	14	35	33	40	4	5	1	1	2	72	1	1500			1	5	1	2	1	2	2	2	2	2	24	3	2	2	20	1	1	2	4	4	1	1	5	1	1	2	2	2	0	2	2	2	3	3	1
347	7	32	31	34	1	5	1	2	2	70	3	4600		60	1	5	1	3	1	1	2	2	2	2	30	2	1	2	24	6	1	2	4	4	2	0	4	3	1	2	2	2	2	5	2	1	2	3	3
351	24	21	19	24	3	3	1	2	2	48	2	3000		60	1	5	1	6	2	2	2	2	2	2	18	2	0	1	25	2	1	2	4	4	2	1	5	2	1	3	2	1	1	4	2	1	1	1	3
364	9	32	31	33	2	4	1	1	2	12	1	2500			1	5	1	4	2	1	1	1	2	1	34	1	0	2	20	3	2	2	4	4	1	0	4	2	1	3	1	1	1	0	2	2	2	3	1
401	13	27	23	28	5	5	4	4	2	14	1	5100	40	40	1	5	1	4	2	2	2	2	2	1	18	1	0	2	37	3	1	2	4	4	2	1	5	3	2	3	1	1	1	1	1	2	1	1	2
410	11	28	27	30	5	4	4	2	2	120	2	9800	46	60	1	5	1	2	2	2	2	2	2	2	32	3	2	2	24	2	1	2	4	4	2	0	4	4	3	2	2	2	1	5	2	1	2	2	3
413	18	37	24	39	3	4	1	1	2	96	2	2500			1	5	1	3	2	2	2	2	2	2	32	3	1	1	22	1	1	2	4	4	1	1	5	2	1	2	2	2	0	3	2	1	3	1	1
421	9	25	25	27	5	5	6	6	2	82	2	7600	46	52	1	5	1	2	2	2	2	2	2	2	20	3	2	2	36	4	1	2	4	4	2	0	4	4	3	2	2	2	2	3	2	2	1	2	3
426	13	36	35	37	1	2	1	1	2	132	4	1000			1	5	1	3	2	2	1	1	2	1	24	3	2	2	20	4	1	3	4	4	1	1	5	1	1	2	2	2	2	3	2	2	3	3	1
433	15	40	35	40	5	5	2	6	2	108	1	12500	60	48	1	5	1	1	2	2	1	1	2	1	18	2	1	2	36	4	1	3	4	4	1	1	5	4	3	2	2	2	2	3	2	2	3	3	3
443	17	32	31	34	4	5	6	4	2	120	1	9000	60	40	1	5	1	1	2	2	1	1	2	2	26	3	2	2	21	3	1	2	4	4	2	1	5	4	3	2	2	2	1	3	2	1	2	3	2
473	13	40	35	40	5	5	4	4	2	140	3	8900	40	62	1	5	1	3	2	2	2	2	2	2	18	3	2	2	25	2	1	2	4	4	2	1	5	4	2	2	2	2	1	5	2	1	3	3	3
477	20	33	31	32	5	5	4	4	2	24	1	8500	40	40	1	5	1	3	2	2	2	1	2	1	16	1	0	2	31	4	1	2	4	4	2	1	5	4	2	2	1	1	2	2	2	1	2	3	2
489	15	31	30	32	5	5	4	4	2	20	2	7400	40	40	1	5	1	3	2	2	2	2	2	2	24	1	0	2	19	2	1	2	4	4	2	1	5	4	2	2	1	1	1	1	2	2	2	3	2
494	16	31	30	33	1	2	1	1	2	128	1	1500			1	5	1	5	2	2	1	1	2	1	36	3	2	2	38	5	1	2	4	4	1	1	5	1	1	3	2	2	2	3	2	2	2	3	1
511	3	25	25	35	5	5	1	6	2	65	1	3000		49	1	5	1	1	2	2	1	1	2	2	26	2	1	2	21	4	1	2	4	4	2	0	2	2	1	2	2	2	2	1	2	1	3	2	3
10	16	32	31	39	3	4	2	2	2	24	2	5000	40	11	1	4	1	2	2	2	2	2	2	2	14	1	0	2	30	1	2	2	4	4	2	1	5	3	2	2	1	1	0	0	2	1	3	3	2
13	14	28	27	30	3	4	1	2	2	72	1	6000		48	1	4	1	4	2	2	2	2	2	2	34	2	1	2	28	1	1	2	4	4	1	1	5	3	1	3	2	2	0	3	2	1	2	2	3
18	24	23	32	32	3	3	1	1	1	3	2	5000			1	4	1	3	2	2	2	2	2	1	20	1	0	2	18	2	2	2	4	4	1	1	5	3	1	2	1	1	1	0	2	2	2	3	1
86	14	28	27	31	5	4	3	5	2	22	2	2000	40	62	1	4	1	4	2	2	2	1	2	1	32	1	0	2	36	4	2	2	4	4	2	1	5	1	2	3	1	1	2	0	2	2	2	2	3
94	24	32	31	39	4	4	2	2	2	60	2	10000	60	62	1	4	1	4	2	2	2	1	2	1	24	2	1	2	31	1	2	2	4	4	2	1	5	4	3	3	2	2	0	0	2	1	3	3	3
118	13	22	21	28	4	4	3	4	2	24	3	2500	40	60	1	4	1	4	1	1	1	1	2	1	36	1	0	2	28	1	2	3	4	4	2	1	5	2	2	3	1	1	0	0	3	1	1	1	3
175	5	24	23	32	4	4	4	2	2	8	3	9000	40	48	1	4	1	4	2	2	2	2	2	2	12	1	0	2	21	3	1	2	4	4	1	0	3	4	2	3	1	1	1	2	2	1	2	1	3
208	3	19	32	25	3	3	2	6	2	12	2	3000	48	60	1	4	1	2	2	2	1	1	2	2	38	1	0	2	15	2	2	2	4	4	2	0	2	2	3	2	1	1	1	0	2	2	1	3	3
220	5	26	25	28	5	5	2	6	2	60	1	5000	20	62	1	4	2		2	2	1	1	2	2	38	3	2	2	27	2	1	2	4	4	2	0	3	3	2	1	2	2	1	3	2	1	1	2	3
281	1	36	24	38	3	3	1	5	1	168	1	4000		48	1	4	1	2	2	2	2	2	2	2	38	5	4	2	30	2	1	2	4	4	2	0	1	2	1	2	2	2	1	2	2	1	3	1	3
286	1	18	32	24	4	4	1	6	2	1	2	3000		12	1	4	1	3	2	2	2	2	2	2	28	1	0	2	30	5	2	2	4	4	1	0	1	2	1	2	1	1	2	0	2	1	1	3	2
289	36	30	27	40	5	5	1	4	2	96	2	7100		48	1	4	1	3	2	1	2	1	2	1	26	2	1	2	30	5	1	2	4	4	2	1	6	4	1	2	2	2	2	4	2	1	3	2	3
300	1	30	29	35	3	4	1	5	2	156	3	2000		60	1	4	2		1	1	1	2	2	2	24	4	3	2	28	2	1	2	4	4	2	0	1	1	1	1	2	2	1	2	2	1	3	2	3
302	4	22	22	30	2	3	1	5	2	36	1	2000		60	1	4	2		2	2	2	2	2	2	26	2	1	2	28	3	1	2	4	4	1	0	3	1	1	1	2	2	1	4	2	1	2	1	3
303	10	26	23	28	3	3	2	2	2	60	1	8000	40	40	1	4	1	2	2	2	2	2	2	2	24	2	1	2	28	2	1	3	4	4	1	0	4	4	2	2	2	2	1	3	2	1	1	1	2
305	5	20	20	27	2	3	1	1	2	5	2	5000			1	4	1	2	2	2	2	2	2	2	16	1	0	2	28	2	2	2	4	4	1	0	3	3	1	2	1	1	1	0	2	1	1	1	1
308	1	22	22	25	5	5	4	4	2	48	1	4000	40	40	1	4	1	1	2	2	2	2	2	2	24	2	1	2	27	2	1	2	4	4	2	0	1	2	2	2	2	2	1	5	2	1	1	1	2
310	4	34	34	40	4	4	2	4	2	36	1	12000	36	40	1	4	1	1	2	1	2	2	2	2	20	2	1	2	30	1	2	2	4	4	2	0	3	4	2	2	2	2	0	0	2	1	3	3	2
321	2	20	20	24	3	3	1	2	2	6	3	2000		48	1	4	1	2	2	2	2	2	2	2	28	1	0	2	30	4	2	2	4	4	2	0	2	1	1	2	1	1	2	0	2	1	1	1	3
329	2	23	23	25	3	3	5	5	2	72	2	2000	36	36	1	4	1	2	2	1	2	1	2	2	18	2	1	2	28	2	1	3	4	4	1	0	2	1	2	2	2	2	1	3	3	1	1	1	2
333	24	29	32	26	3	5	1	4	2	120	2	5000		40	1	4	1	2	2	1	2	1	2	2	20	2	1	2	28	2	1	3	4	4	2	1	5	3	1	2	2	2	1	4	2	1	1	3	2
337	11	27	27	30	2	3	2	2	2	72	2	9000	36	42	1	4	1	1	2	2	2	2	2	2	28	2	1	2	19	2	1	3	4	4	1	0	4	4	2	2	2	2	1	3	2	2	2	2	3
339	19	30	29	40	3	5	1	4	2	17	1	4000		62	1	4	1	5	1	1	1	1	2	1	24	1	0	2	20	3	2	2	4	4	2	1	5	2	1	3	1	1	1	0	2	2	3	2	3
341	5	33	33	37	3	2	5	5	2	132	2	1000	40	40	1	4	1	1	1	1	1	1	2	2	24	2	1	2	26	4	1	2	4	4	1	0	3	1	2	2	2	2	2	4	2	1	3	3	2
348	21	21	19	24	5	4	2	6	2	24	1	8000	48	62	1	4	1	1	2	2	1	1	2	1	12	1	0	2	19	1	2	2	4	4	2	1	5	4	3	2	1	1	0	0	2	2	1	1	3
350	1	22	22	25	1	3	1	1	2	1	1	2000			1	4	1	4	2	2	1	1	2	2	28	1	0	2	21	6	2	3	4	4	1	0	1	1	1	3	1	1	2	0	3	1	1	1	1
362	1	20	20	25	3	3	1	1	2	140	2	2000			1	4	1	3	2	2	2	2	2	2	36	3	2	2	24	4	1	2	4	4	1	0	1	1	1	2	2	2	2	4	2	1	1	1	1
366	5	35	24	37	4	3	1	6	2	72	3	6000		62	1	4	2		1	1	2	2	1	1	26	2	1	2	36	5	1	2	4	4	2	0	3	3	1	1	2	2	2	3	2	2	3	1	3
371	13	27	23	28	1	5	1	4	2	24	4	3500		40	1	4	1	2	2	2	1	1	2	1	18	1	0	2	19	3	1	3	4	4	2	1	5	2	1	2	1	1	1	1	2	2	1	1	2
380	19	40	24	40	5	5	2	6	2	168	1	9000	60	62	1	4	1	3	2	2	2	2	2	2	18	3	2	2	36	3	1	2	4	4	2	1	5	4	3	2	2	2	1	3	2	2	3	1	3
382	11	27	23	30	3	3	6	6	1	16	1	2500	36	42	1	4	1	4	1	1	1	1	2	2	24	1	0	2	26	5	2	2	4	4	1	0	4	2	2	3	1	1	2	0	2	1	2	1	3
388	1	20	19	24	1	2	1	1	2	4	2	1200			1	4	1	4	2	2	2	2	2	2	24	1	0	2	31	4	2	3	4	4	1	0	1	1	1	3	1	1	2	0	3	1	1	1	1
389	3	23	22	26	5	5	5	4	2	42	1	5600	46	48	1	4	1	1	2	2	1	1	2	2	16	2	1	2	21	4	2	2	4	4	2	0	2	3	3	2	2	2	2	0	2	1	1	1	3
390	5	26	23	29	1	4	1	2	2	54	2	3700		52	1	4	1	4	2	2	2	2	2	2	26	2	1	2	26	5	1	2	4	4	2	0	3	2	1	3	2	2	2	2	2	1	1	1	3
392	2	19	32	24	2	4	1	2	2	4	1	10000		60	1	4	1	1	2	2	2	2	2	2	25	1	0	2	36	3	2	3	4	4	2	0	2	4	1	2	1	1	1	0	2	2	1	3	3
393	1	24	24	25	5	5	2	6	1	48	2	8500	48	44	1	4	1	3	2	2	2	2	2	2	27	2	1	2	22	5	1	2	4	4	2	0	1	4	3	2	2	2	2	3	2	1	1	1	3
395	1	23	23	25	1	1	1	1	2	120	2	1000			1	4	1	4	2	2	2	2	2	2	16	3	2	2	30	6	1	2	4	4	1	0	1	1	1	3	2	2	2	4	2	1	1	1	1
397	18	29	27	29	5	5	5	4	2	19	1	9500	42	62	1	4	1	3	2	2	2	2	2	2	18	1	0	2	25	2	2	2	4	4	2	1	5	4	3	2	1	1	1	0	2	1	1	2	3
398	9	26	25	28	5	5	4	4	2	96	2	7800	40	40	1	4	1	1	2	2	2	2	2	2	19	3	2	2	21	4	1	2	4	4	1	0	4	4	2	2	2	2	2	3	2	1	1	2	2
399	1	21	21	24	3	5	3	4	2	38	3	3800	40	48	1	4	1	5	2	2	2	2	2	2	20	2	1	2	27	5	1	2	4	4	2	0	1	2	2	3	2	2	2	3	2	1	1	1	3
400	7	25	25	27	4	3	2	6	2	108	1	7400	46	51	1	4	1	1	2	2	2	2	2	2	22	2	1	2	30	5	1	2	4	4	2	0	4	4	3	2	2	2	2	2	2	1	1	2	3
402	14	28	32	29	5	5	2	6	2	47	2	7650	54	47	1	4	1	2	2	2	2	2	2	2	12	3	1	1	25	1	1	2	4	4	2	1	5	4	3	2	2	2	0	3	2	1	1	3	3
407	3	24	24	27	1	3	1	1	2	108	1	1500			1	4	1	3	2	2	1	1	2	2	15	3	2	2	25	3	1	2	4	4	1	0	2	1	1	2	2	2	1	1	2	1	1	1	1
434	28	38	35	40	3	4	2	6	2	45	2	2600	36	40	1	4	1	4	2	2	2	2	2	2	17	2	1	2	25	2	1	2	4	4	2	1	6	2	2	3	2	2	1	4	2	1	3	3	2
460	24	32	30	34	4	4	1	6	2	33	1	4500		62	1	4	1	5	2	2	2	1	2	1	27	1	0	2	31	4	1	2	4	4	1	1	5	3	1	3	1	1	2	1	2	1	2	3	3
463	9	29	28	35	2	4	2	2	2	167	3	11000	46	52	1	4	1	3	2	2	2	2	2	2	26	3	2	2	25	3	1	2	4	4	2	0	4	4	3	2	2	2	1	2	2	1	3	2	3
468	7	24	24	25	3	4	3	2	2	45	2	5800	40	40	1	4	1	1	2	2	2	2	2	2	17	2	1	2	23	5	1	2	4	4	2	0	4	3	2	2	2	2	2	3	2	1	1	1	2
472	1	25	25	27	5	5	4	6	2	37	1	6800	40	57	1	4	1	1	2	2	2	2	2	2	15	2	1	2	24	2	1	2	4	4	2	0	1	4	2	2	2	2	1	3	2	1	1	2	3
481	21	39	35	38	5	5	2	6	2	108	1	5600	50	56	1	4	1	3	2	2	2	2	2	2	24	2	1	2	36	4	1	2	4	4	2	1	5	3	3	2	2	2	2	3	2	2	3	3	3
483	4	28	32	29	4	4	1	6	2	65	2	4100		48	1	4	1	4	2	2	2	2	2	2	18	2	1	2	24	6	2	2	4	4	2	0	3	3	1	3	2	2	2	0	2	1	1	3	3
491	3	24	24	25	3	3	3	6	2	120	2	3000	48	62	1	4	1	2	2	2	1	1	2	2	16	3	2	2	25	2	1	2	4	4	2	0	2	2	3	2	2	2	1	3	2	1	1	1	3
499	7	35	34	40	2	5	1	2	2	60	2	5000		62	1	4	1	4	2	2	2	2	2	2	34	2	1	2	30	2	1	3	4	4	2	0	4	3	1	3	2	2	1	2	3	1	3	3	3
522	2	25	24	35	2	3	1	2	2	120	1	5000		60	1	4	1	1	2	1	1	1	2	2	27	2	1	2	30	3	1	2	4	4	2	0	2	3	1	2	2	2	1	4	2	1	3	1	3
6	24	27	25	28	3	3	1	1	2	72	2	4000			1	4	1	1	2	2	2	2	2	2	28	2	1	2	18	3	1	2	4	4	1	1	5	2	1	2	2	2	1	3	2	2	1	2	1
8	19	28	27	32	2	3	2	2	2	96	1	4000	40	60	1	4	1	3	2	2	2	2	2	2	32	1	0	2	37	2	1	2	4	4	2	1	5	2	2	2	1	1	1	3	2	2	2	2	3
24	2	22	22	25	3	4	1	5	2	60	2	1500		48	1	4	1	3	2	2	2	2	2	2	36	2	1	2	20	1	1	2	4	4	2	0	2	1	1	2	2	2	0	3	2	2	1	1	3
29	18	32	33	40	2	3	1	1	2	72	2	10000			1	4	1	2	2	2	2	2	2	2	26	4	3	2	27	4	1	2	4	4	1	1	5	4	1	2	2	2	2	3	2	1	3	3	1
38	8	30	24	35	3	2	2	2	2	120	3	10000	40	40	1	4	1	3	1	1	2	2	2	1	28	3	2	2	30	3	1	3	4	4	1	0	4	4	2	2	2	2	1	3	2	1	3	1	2
39	10	26	26	30	2	3	2	2	2	72	1	9000	36	40	1	4	1	2	2	2	2	1	2	2	26	2	1	2	20	2	1	2	4	4	1	0	4	4	2	2	2	2	1	3	2	2	2	2	2
46	10	30	24	35	3	2	1	2	2	108	1	8000		42	1	4	1	2	2	2	2	2	2	1	30	3	2	2	31	2	1	2	4	4	1	0	4	4	1	2	2	2	1	3	2	1	3	1	3
52	2	28	28	30	3	3	1	2	2	96	2	7000		48	1	4	1	3	2	2	2	2	2	2	24	4	2	2	30	2	1	2	4	4	2	0	2	4	1	2	2	2	1	4	2	1	2	2	3
53	2	28	27	30	2	4	1	1	2	36	2	5000			1	4	1	2	2	2	2	2	2	1	16	2	1	2	26	4	1	2	4	4	1	0	2	3	1	2	2	2	2	4	2	1	2	2	1
57	13	29	28	40	4	5	1	4	2	48	1	4000		48	1	4	1	1	2	2	2	2	2	1	20	2	1	2	36	3	1	2	4	4	2	1	5	2	1	2	2	2	1	4	2	2	3	2	3
63	1	27	32	39	5	4	2	2	2	60	1	5000	48	40	1	4	1	2	2	2	1	1	2	2	18	2	1	2	31	3	2	2	4	4	2	0	1	3	3	2	2	2	1	0	2	1	3	3	2
66	4	25	24	29	2	4	2	2	2	36	1	7500	48	54	1	4	1	3	2	2	2	2	2	1	20	1	0	2	28	3	1	2	4	4	2	0	3	4	3	2	1	1	1	3	2	1	1	1	3
74	18	34	32	35	4	5	3	4	2	24	1	4000	46	40	1	4	1	3	2	2	2	2	2	2	16	1	0	2	30	2	1	2	4	4	2	1	5	2	3	2	1	1	1	2	2	1	3	3	2
83	1	26	26	30	4	5	1	4	2	36	1	6000		62	1	4	1	2	2	2	2	2	2	2	25	2	1	2	20	2	1	2	4	4	2	0	1	3	1	2	2	2	1	3	2	2	2	2	3
87	42	38	24	40	3	5	4	4	2	120	2	2000	44	44	1	4	1	1	2	2	2	2	2	2	25	3	2	2	28	4	1	2	4	4	2	1	6	1	3	2	2	2	2	3	2	1	3	1	3
90	2	27	27	35	5	5	4	4	2	48	1	9000	40	50	1	4	1	4	2	2	2	1	2	1	20	2	1	2	36	3	1	2	4	4	2	0	2	4	2	3	2	2	1	4	2	2	3	2	3
92	5	25	24	28	4	1	4	5	2	60	1	5000	48	32	1	4	1	2	2	2	1	1	2	2	34	1	0	2	30	2	1	2	4	4	2	0	3	3	3	2	1	1	1	3	2	1	1	1	2
100	23	30	29	37	2	3	3	5	2	84	2	1500	40	60	1	4	1	2	2	2	2	2	2	1	24	2	1	2	28	3	1	3	4	4	1	1	5	1	2	2	2	2	1	3	3	1	3	2	3
111	16	38	24	38	5	5	4	4	1	96	2	6000	40	40	1	4	1	3	2	2	2	2	2	2	20	1	0	2	28	1	1	2	4	4	2	1	5	3	2	2	1	1	0	2	2	1	3	1	2
115	2	35	24	40	4	3	2	5	2	168	1	5500	36	54	1	4	1	2	2	2	2	2	2	2	36	4	3	2	36	3	1	3	4	4	1	0	2	3	2	2	2	2	1	3	2	2	3	1	3
125	11	35	34	40	1	1	1	1	2	156	2	1500			1	3	1	3	2	2	2	2	2	2	36	4	3	2	19	4	1	3	4	4	1	0	4	1	1	2	2	2	2	3	3	2	3	3	1
127	3	28	28	37	2	5	1	4	2	84	1	4000		40	1	3	1	2	2	2	2	2	2	1	32	3	2	2	28	3	1	2	4	4	2	0	2	2	1	2	2	2	1	4	2	1	3	2	2
129	9	27	26	33	4	4	2	5	2	96	1	3000	60	62	1	3	1	3	2	1	2	1	2	2	27	3	2	2	19	3	1	2	4	4	2	0	4	2	3	2	2	2	1	3	2	2	2	2	3
149	3	27	26	30	2	2	2	2	2	72	2	3000	48	48	1	3	1	2	2	2	2	2	2	2	26	3	2	2	26	2	1	2	4	4	1	0	2	2	3	2	2	2	1	3	2	1	2	2	3
156	3	24	24	27	5	5	4	4	2	13	1	12000	40	40	1	3	1	1	2	2	2	2	2	2	40	1	0	2	37	3	2	2	4	4	2	0	2	4	2	2	1	1	1	0	3	2	1	1	2
171	4	28	28	35	5	4	4	2	2	48	3	6500	40	54	1	3	1	2	2	2	2	2	2	1	32	2	1	2	36	3	1	2	4	4	2	0	3	4	2	2	2	2	1	4	2	2	3	2	3
172	5	26	25	35	1	5	1	5	2	9	2	4600		40	1	3	1	3	2	2	2	2	2	1	16	1	0	2	19	4	1	3	4	4	1	0	3	3	1	2	1	1	2	2	3	2	3	2	2
177	4	25	24	32	5	5	4	4	2	24	1	4600	40	40	1	3	1	3	2	2	2	2	2	2	12	3	2	2	30	4	1	2	4	4	2	0	3	3	2	2	2	2	2	3	2	1	2	1	2
182	1	28	28	40	5	4	4	4	2	12	2	1800	40	40	1	3	1	2	2	2	2	2	2	2	36	2	1	2	28	2	1	2	4	4	1	0	1	1	2	2	2	2	1	3	2	1	3	2	2
200	9	35	24	40	3	5	1	4	2	120	2	5000		45	1	3	1	2	2	2	2	2	2	2	17	3	2	2	24	3	1	2	4	4	2	0	4	3	1	2	2	2	1	4	2	1	3	1	3
204	9	28	27	29	5	4	4	6	2	96	1	2085	30	62	1	3	1	3	2	2	2	1	2	1	26	3	2	2	28	2	1	2	4	4	1	0	4	2	2	2	2	2	1	3	2	1	1	2	3
206	13	35	34	34	5	3	4	4	2	168	2	6000	45	62	1	3	1	2	2	2	2	2	2	2	31	3	2	2	31	1	1	2	4	4	1	1	5	3	3	2	2	2	0	3	2	1	2	3	3
213	6	26	25	29	5	5	4	4	2	1	2	7500	35	35	1	3	1	3	2	2	2	1	2	2	32	1	0	2	21	3	1	2	4	4	2	0	3	4	2	2	1	1	1	3	2	1	1	2	2
238	1	22	21	25	3	3	2	6	2	50	2	3000	48	62	1	3	1	2	2	2	2	2	2	1	23	2	1	2	28	2	1	2	4	4	2	0	1	2	3	2	2	2	1	4	3	1	1	1	3
239	14	36	24	40	1	1	1	5	2	168	2	1000		60	1	3	1	2	2	2	2	2	2	2	29	5	4	2	30	3	1	2	4	4	2	1	5	1	1	2	2	2	1	3	2	1	3	1	3
245	2	22	22	25	3	3	1	6	2	84	2	10000	46	48	1	3	1	2	2	2	2	2	2	2	23	2	1	2	28	3	1	2	4	4	2	0	2	4	3	2	2	2	1	4	2	1	1	1	3
252	4	28	27	37	3	5	1	4	2	60	3	4500		40	1	3	2	2	2	2	2	2	2	2	24	2	1	2	36	1	1	3	4	4	1	0	3	3	1	2	2	2	0	3	2	2	3	2	2
254	1	28	32	30	5	5	4	4	1	24	2	4000	46	40	1	3	1	2	2	2	2	2	2	2	16	2	1	2	28	4	1	2	4	4	2	0	1	2	3	2	2	2	2	3	2	1	2	3	2
255	24	36	24	40	4	4	2	1	2	148	2	3500	45		1	3	1	6	1	1	1	1	2	2	34	3	2	2	30	6	1	1	4	4	2	1	5	2	3	3	2	2	2	3	1	1	3	1	1
256	5	26	23	38	3	2	3	3	1	36	2	1000	40	40	1	3	1	1	2	2	2	2	2	2	24	1	0	2	19	3	2	2	4	4	2	0	3	1	2	2	1	1	1	0	2	2	3	1	2
259	4	19	32	28	3	3	1	5	2	13	2	1500		54	1	3	1	3	2	2	2	1	2	2	38	1	0	2	30	3	2	2	4	4	2	0	3	1	1	2	1	1	1	0	2	1	1	3	3
264	24	36	34	40	4	5	1	2	2	48	2	3000		60	1	3	1	3	2	2	2	2	2	2	28	2	1	2	20	1	1	2	4	4	2	1	5	2	1	2	2	2	0	4	2	2	3	3	3
294	6	28	32	36	5	5	4	4	2	120	1	9000	48	48	1	3	1	2	2	2	1	1	2	2	16	3	2	2	30	5	1	2	4	4	2	0	3	4	3	2	2	2	2	5	2	1	3	3	3
299	24	35	33	38	1	4	1	2	2	108	3	5000		62	1	3	2		1	1	2	2	2	2	16	3	2	2	31	3	1	3	4	4	1	1	5	3	1	1	2	2	1	3	2	1	3	3	3
301	1	27	32	38	5	5	2	4	2	36	1	8000	60	42	1	3	1	1	2	1	1	1	2	2	16	1	0	2	28	3	2	2	4	4	2	0	1	4	3	2	1	1	1	0	2	1	3	3	3
313	2	18	32	28	1	5	1	4	2	12	2	3000		36	1	3	1	3	2	2	2	2	2	2	34	1	0	2	30	4	2	2	4	4	2	0	2	2	1	2	1	1	2	0	2	1	1	3	2
354	17	22	20	24	1	5	1	2	2	12	1	3500		62	1	3	1	4	2	2	2	2	2	2	12	1	0	2	21	2	2	2	4	4	2	1	5	2	1	3	1	1	1	0	2	1	1	1	3
357	2	30	30	35	2	4	5	5	2	36	1	2000	48	48	1	3	1	4	2	2	1	1	2	2	16	2	1	2	31	2	1	2	4	4	2	0	2	1	3	3	2	2	1	2	2	1	3	3	3
361	3	34	34	36	5	4	2	5	2	150	1	4600	48	50	1	3	2		2	2	1	1	2	2	21	3	2	2	24	4	1	2	4	4	2	0	2	3	3	1	2	2	2	5	2	1	3	3	3
370	14	26	25	27	3	5	1	6	2	24	1	7500		62	1	3	1	5	2	2	1	1	2	1	21	1	0	2	37	5	1	2	4	4	2	1	5	4	1	3	1	1	2	2	2	2	1	2	3
372	7	23	23	24	3	3	2	2	2	48	2	4500	42	46	1	3	1	2	2	2	2	2	2	2	36	2	1	2	26	4	2	2	4	4	1	0	4	3	3	2	2	2	2	0	2	1	1	1	3
411	6	25	24	27	1	1	1	1	2	132	3	1000			1	3	1	1	1	1	2	2	2	2	24	3	2	1	26	3	1	2	4	4	1	0	3	1	1	2	2	2	1	3	2	1	1	1	1
414	1	23	23	26	1	1	1	1	2	36	1	3000			1	3	1	5	2	2	1	1	2	2	26	2	1	2	25	4	2	2	4	4	1	0	1	2	1	3	2	2	2	0	2	1	1	1	1
417	4	24	24	24	2	3	1	6	2	72	1	3200		62	1	3	2		2	2	2	2	2	2	22	2	1	2	27	5	1	3	4	4	1	0	3	2	1	1	2	2	2	3	2	1	1	1	3
422	3	20	20	26	3	5	1	4	2	12	2	5000		52	1	3	1	3	2	2	2	2	2	2	34	1	0	2	28	3	1	2	4	4	1	0	2	3	1	2	1	1	1	2	2	1	1	1	3
431	17	38	35	39	1	2	2	6	2	168	3	7400	42	36	1	3	1	2	1	1	2	2	2	2	15	3	1	1	31	2	1	2	4	4	2	1	5	4	3	2	2	2	1	2	2	1	3	3	2
432	9	30	29	33	5	5	4	4	2	96	3	12000	40	40	1	3	1	5	1	1	2	2	2	2	18	3	2	2	21	2	2	2	4	4	2	0	4	4	2	3	2	2	1	0	2	1	2	2	2
439	2	28	32	29	1	1	1	1	2	45	1	2500			1	3	1	3	2	2	2	2	2	2	19	2	1	2	28	4	1	3	4	4	1	0	2	2	1	2	2	2	2	4	2	1	1	3	1
441	1	40	35	40	5	5	4	4	2	168	2	12000	40	40	1	3	1	1	2	2	2	2	2	2	16	3	2	2	25	4	1	2	4	4	2	0	1	4	2	2	2	2	2	5	2	1	3	3	2
444	11	30	30	32	2	3	2	2	2	72	3	12000	41	52	1	3	1	1	1	1	2	2	2	2	21	3	1	2	30	2	1	3	4	4	2	0	4	4	3	2	2	2	1	4	2	1	2	3	3
455	3	29	29	30	3	4	1	6	2	12	1	4000		47	1	3	2		2	2	1	1	2	2	20	1	0	2	20	2	2	2	4	4	1	0	2	2	1	1	1	1	1	0	2	2	2	2	3
458	6	31	30	34	3	4	1	1	2	120	1	2000			1	3	1	3	2	2	2	2	2	2	20	4	3	2	23	4	1	3	4	4	1	0	3	1	1	2	2	2	2	3	3	1	2	3	1
480	6	26	26	28	5	5	2	4	2	61	2	8500	45	40	1	3	1	4	2	2	2	2	2	2	18	3	2	2	27	3	1	2	4	4	2	0	3	4	3	3	2	2	1	3	2	1	1	2	2
482	8	27	26	27	5	5	2	4	2	74	1	5000	20	62	1	3	2		2	2	1	1	2	2	32	2	1	2	22	4	1	2	4	4	2	0	4	3	2	1	2	2	2	3	2	1	1	2	3
487	4	29	32	28	3	3	1	6	2	97	2	1500		54	1	3	1	3	2	2	2	1	2	2	28	3	2	2	26	2	2	2	4	4	2	0	3	1	1	2	2	2	1	0	2	1	1	3	3
493	6	20	20	24	4	5	1	4	2	12	1	4600		40	1	3	1	2	2	1	1	1	2	2	28	2	0	2	27	3	1	2	4	4	2	0	3	3	1	2	2	1	1	4	2	1	1	1	2
496	9	23	23	27	2	3	1	6	2	12	1	2000		45	1	3	1	2	2	2	2	2	2	2	22	1	0	2	28	3	1	2	4	4	1	0	4	1	1	2	1	1	1	3	2	1	1	1	3
498	1	19	32	24	4	5	2	4	2	48	2	4700	46	48	1	3	1	4	2	2	2	2	2	2	16	2	1	2	21	3	1	2	4	4	2	0	1	3	3	3	2	2	1	3	2	1	1	3	3
503	24	33	31	34	5	5	1	4	2	98	3	8600		40	1	3	1	1	2	2	2	2	2	2	16	3	1	1	19	5	1	2	4	4	2	1	5	4	1	2	2	2	2	5	2	2	2	3	2
504	7	28	32	29	4	5	1	6	2	84	1	7800		47	1	3	1	4	2	2	2	2	2	2	36	3	2	2	28	2	1	2	4	4	2	0	4	4	1	3	2	2	1	3	2	1	1	3	3
509	1	30	30	38	4	5	4	6	2	85	1	5000	40	48	1	3	1	2	2	2	1	1	2	2	28	2	1	2	28	3	1	3	4	4	2	0	1	3	2	2	2	2	1	5	2	1	3	3	3
514	3	26	26	28	2	2	5	5	2	84	2	1000	36	40	1	3	1	2	2	2	2	2	2	2	40	2	1	2	25	7	1	2	4	4	1	0	2	1	2	2	2	2	2	3	2	1	1	2	2
516	4	23	23	30	1	2	1	1	2	120	2	2500			1	3	1	3	2	2	2	2	2	2	36	3	2	2	30	5	1	2	4	4	1	0	3	2	1	2	2	2	2	3	2	1	2	1	1
517	6	28	32	40	4	5	2	4	2	54	1	7000	60	40	1	3	1	1	2	2	2	2	2	2	27	3	2	2	28	6	1	2	4	4	2	0	3	4	3	2	2	2	2	3	2	1	3	3	2
520	18	40	35	40	3	4	2	4	2	144	1	10000	60	40	1	3	1	1	2	2	1	1	2	1	18	4	3	2	28	3	1	2	4	4	2	1	5	4	3	2	2	2	1	3	2	1	3	3	2
527	1	28	32	30	3	3	3	5	2	2	1	3000		40	1	3	2		2	2	2	1	2	2	28	1	0	2	21	7	2	2	4	4	2	0	1	2	1	1	1	1	2	0	2	1	2	3	2
531	2	24	24	30	2	2	1	1	2	6	2	7500			1	3	1	3	2	2	2	2	2	2	20	2	1	2	30	2	2	2	4	4	1	0	2	4	1	2	2	2	1	0	2	1	2	1	1
1	10	25	24	27	3	3	1	2	2	60	2	10000		48	1	2	1	3	2	2	2	2	2	2	14	2	1	2	20	3	1	2	4	4	2	0	4	4	1	2	2	2	1	3	2	2	1	1	3
4	7	31	31	34	3	3	2	2	2	108	1	10000	36	48	1	2	1	2	2	2	2	2	2	1	24	3	2	2	31	1	1	2	4	4	1	0	4	4	2	2	2	2	0	3	2	1	2	3	3
9	6	22	22	26	3	1	1	1	2	120	2	5000			1	2	1	2	2	2	2	2	2	1	20	2	1	2	19	4	1	2	4	4	1	0	3	3	1	2	2	2	2	4	2	2	1	1	1
12	10	30	24	35	3	3	2	2	2	60	1	6000	40	60	1	2	1	2	2	2	2	2	2	2	26	2	1	2	36	3	1	2	4	4	2	0	4	3	2	2	2	2	1	3	2	2	3	1	3
14	4	33	32	35	3	3	1	2	2	132	1	8000		50	1	2	1	2	2	2	2	2	2	2	24	4	3	2	30	2	1	2	4	4	2	0	3	4	1	2	2	2	1	4	2	1	3	3	3
17	6	22	21	30	2	3	1	5	2	12	2	4000		56	1	2	1	2	2	2	2	2	2	2	34	1	0	2	31	2	2	2	4	4	2	0	3	2	1	2	1	1	1	0	2	1	2	1	3
22	1	30	24	32	3	3	1	1	2	84	1	3000			1	2	1	2	2	2	2	2	2	1	28	4	3	2	38	4	1	2	4	4	1	0	1	2	1	2	2	2	2	3	2	2	2	1	1
23	8	22	22	30	3	3	2	2	2	72	1	1400	48	48	1	2	1	1	2	2	2	2	2	2	18	2	1	2	20	1	1	2	4	4	2	0	4	1	3	2	2	2	0	3	2	2	2	1	3
26	3	20	19	26	3	5	1	4	2	72	1	3200		40	1	2	1	4	2	2	2	2	2	1	28	2	1	2	28	1	1	2	4	4	2	0	2	2	1	3	2	2	0	4	2	1	1	1	2
27	2	33	32	40	3	3	2	2	2	84	1	20000	55	62	1	2	1	2	2	2	2	2	2	2	8	4	2	1	19	5	1	2	4	4	1	0	2	4	3	2	2	2	2	4	2	2	3	3	3
31	6	23	22	27	4	5	3	4	2	24	1	3575	40	40	1	2	1	2	2	2	2	2	2	1	20	1	0	2	20	3	1	2	4	4	2	0	3	2	2	2	1	1	1	3	2	2	1	1	2
32	9	32	32	35	3	3	2	2	2	120	2	8000	48	40	1	2	1	2	2	2	2	2	2	2	34	3	2	2	28	4	1	2	4	4	2	0	4	4	3	2	2	2	2	3	2	1	3	3	2
34	9	30	24	35	1	3	1	2	2	84	2	8000		56	1	2	2		2	2	2	2	2	1	33	3	2	2	30	3	2	2	4	4	2	0	4	4	1	1	2	2	1	0	2	1	3	1	3
36	11	27	32	30	2	3	2	2	2	84	1	8000	60	60	1	2	1	2	2	2	2	2	2	1	30	2	1	2	31	2	1	3	4	4	1	0	4	4	3	2	2	2	1	3	2	1	2	3	3
37	5	26	26	30	3	3	1	2	2	60	2	7000		48	1	2	1	2	2	2	2	2	2	2	24	2	1	2	28	2	1	2	4	4	2	0	3	4	1	2	2	2	1	2	2	1	2	2	3
42	8	35	34	37	2	3	2	5	2	144	1	10000	40	30	1	2	1	2	2	2	2	1	2	2	27	4	3	2	30	2	1	2	4	4	1	0	4	4	2	2	2	2	1	3	2	1	3	3	2
44	5	30	24	33	2	3	1	2	2	108	3	8000		36	1	2	1	2	1	1	2	2	2	2	32	4	2	1	30	3	2	3	4	4	1	0	3	4	1	2	2	2	1	0	2	1	2	1	2
47	6	25	25	27	3	3	2	2	2	60	2	10000	36	46	1	2	1	2	2	2	2	1	2	1	28	2	1	2	30	2	1	2	4	4	2	0	3	4	2	2	2	2	1	4	2	1	1	2	3
48	3	24	24	26	3	5	2	4	2	14	1	10000	40	32	1	2	1	2	2	2	2	2	2	1	33	1	0	2	28	2	2	2	4	4	2	0	2	4	2	2	1	1	1	0	2	1	1	1	2
49	3	27	27	30	2	2	2	2	2	72	2	10000	36	40	1	2	1	2	2	2	2	1	2	1	28	2	1	2	28	2	1	2	4	4	1	0	2	4	2	2	2	2	1	4	2	1	2	2	2
51	3	27	27	30	3	3	1	2	2	96	1	4000		42	1	2	1	2	2	2	2	1	2	2	30	3	2	2	27	2	1	2	4	4	1	0	2	2	1	2	2	2	1	4	2	1	2	2	3
54	2	24	24	38	5	5	6	2	2	24	2	7000	46	48	1	2	1	2	2	2	2	1	2	1	32	1	0	2	30	2	2	2	4	4	2	0	2	4	3	2	1	1	1	0	2	1	3	1	3
58	8	25	24	28	3	4	1	6	2	18	1	7000		62	1	2	1	2	2	2	2	1	2	2	26	1	0	2	31	2	2	2	4	4	2	0	4	4	1	2	1	1	1	0	2	1	1	1	3
60	2	28	28	40	4	4	2	2	2	168	1	7000	55	55	1	2	1	2	2	2	2	2	2	2	36	4	3	2	28	2	1	2	4	4	2	0	2	4	3	2	2	2	1	4	2	1	3	2	3
64	8	27	27	35	5	4	2	2	2	12	1	7000	40	48	1	2	1	2	2	2	2	1	2	2	16	1	0	2	21	2	2	3	4	4	2	0	4	4	2	2	1	1	1	0	3	1	3	2	3
68	6	24	23	32	5	5	4	4	2	8	1	5000	40	40	1	2	1	3	2	2	2	2	2	2	4	1	0	2	30	2	1	2	4	4	2	0	3	3	2	2	1	1	1	2	2	1	2	1	2
75	2	30	29	31	3	5	5	4	2	24	2	2000	48	40	1	2	1	2	2	2	2	2	2	2	30	2	1	2	24	3	1	2	4	4	2	0	2	1	3	2	2	2	1	4	2	1	2	2	2
78	1	30	24	35	4	5	1	5	2	36	2	3700		56	1	2	1	2	2	2	2	2	2	1	38	3	0	1	24	2	1	2	4	4	1	0	1	2	1	2	2	1	1	3	2	1	3	1	3
81	14	28	27	40	4	4	4	2	2	24	1	6000	40	60	1	2	1	1	2	2	2	2	2	2	27	1	0	2	20	3	2	2	4	4	2	1	5	3	2	2	1	1	1	0	2	2	3	2	3
84	14	32	31	35	5	5	2	4	1	36	2	8000	60	40	1	2	1	2	2	2	2	2	2	1	37	1	0	2	15	1	2	2	4	4	2	1	5	4	3	2	1	1	0	0	2	2	3	3	2
85	2	30	29	33	5	5	4	4	2	96	1	17000	40	40	1	2	1	1	2	1	1	1	2	2	29	3	2	2	28	3	2	2	4	4	2	0	2	4	2	2	2	2	1	0	2	1	2	2	2
88	2	22	22	26	4	4	5	5	2	120	1	4000	60	60	1	2	1	2	1	1	1	1	2	1	27	2	1	2	28	4	1	3	4	4	2	0	2	2	3	2	2	2	2	4	3	1	1	1	3
101	2	23	23	32	4	3	2	2	2	60	2	3000	50	48	1	2	1	2	2	2	2	1	2	2	27	2	1	2	30	2	1	3	4	4	2	0	2	2	3	2	2	2	1	3	2	1	2	1	3
102	18	29	28	37	3	4	2	2	2	24	1	5000	60	62	1	2	1	2	1	1	2	2	2	2	24	1	0	2	28	4	2	2	4	4	1	1	5	3	3	2	1	1	2	0	2	1	3	2	3
103	8	25	24	36	4	4	3	5	2	18	2	2500	40	56	1	2	1	3	2	1	2	1	2	2	28	1	1	2	28	4	2	2	4	4	2	0	4	2	2	2	1	2	2	0	2	1	3	1	3
105	2	24	24	33	2	2	1	1	2	7	2	4500			1	2	2		2	2	2	2	2	2	20	1	0	2	19	4	1	2	4	4	1	0	2	3	1	1	1	1	2	2	2	2	2	1	1
106	7	28	28	30	5	5	4	4	1	48	3	7000	40	40	1	2	1	2	1	1	2	2	2	1	30	2	1	2	28	3	1	2	4	4	1	0	4	4	2	2	2	2	1	3	2	1	2	2	2
109	2	25	24	38	5	5	4	4	2	6	3	7000	40	40	1	2	1	3	2	2	2	2	2	1	16	1	0	2	30	4	1	2	4	4	2	0	2	4	2	2	1	1	2	2	2	1	3	1	2
114	4	28	32	30	2	2	2	5	1	72	2	9000	50	50	1	2	1	2	2	2	2	2	2	2	30	2	1	2	28	2	1	2	4	4	2	0	3	4	3	2	2	2	1	2	2	1	2	3	3
120	7	39	24	40	4	5	1	3	2	168	1	6000		54	1	2	1	2	2	2	2	2	2	1	32	4	3	2	30	4	1	2	4	4	2	0	4	3	1	2	2	2	2	3	2	1	3	1	3
122	10	31	32	36	5	5	4	4	2	60	1	10000	40	40	1	2	1	1	2	1	1	2	2	1	24	2	1	2	28	3	1	2	4	4	2	0	4	4	2	2	2	2	1	2	2	1	3	3	2
124	3	23	23	35	1	2	5	5	1	72	2	2000	40	40	1	2	1	1	2	2	2	2	2	2	20	2	1	2	28	4	1	2	4	4	2	0	2	1	2	2	2	2	2	3	2	1	3	1	2
128	12	30	29	36	1	2	2	2	2	120	2	10000	48	62	1	2	1	2	2	2	2	2	2	1	40	3	2	2	18	3	1	3	4	4	2	0	4	4	3	2	2	2	1	3	3	2	3	2	3
141	5	26	25	29	5	5	4	4	2	120	1	3000	40	40	1	2	1	1	2	2	2	2	2	1	28	3	2	2	28	2	1	2	4	4	2	0	3	2	2	2	2	2	1	4	2	1	1	2	2
142	7	26	25	27	5	5	4	4	2	12	1	3579	40	40	1	2	1	2	2	2	2	2	2	1	30	1	0	2	28	2	1	2	4	4	2	0	4	2	2	2	1	1	1	3	2	1	1	2	2
143	6	34	34	35	5	5	4	4	2	144	1	4000	40	50	1	2	1	2	2	2	2	2	2	2	34	3	2	2	30	3	1	2	4	4	2	0	3	2	2	2	2	2	1	3	2	1	3	3	3
144	2	19	32	28	4	4	1	5	1	7	1	3000		60	1	2	1	1	2	2	2	2	2	2	34	1	0	2	28	3	2	2	4	4	2	0	2	2	1	2	1	1	1	0	2	1	1	3	3
147	3	22	21	25	4	4	2	5	2	24	1	3000	48	48	1	2	1	1	2	2	2	2	2	2	20	1	0	2	26	2	2	3	4	4	1	0	2	2	3	2	1	1	1	0	3	1	1	1	3
163	9	29	28	38	3	5	1	4	2	48	1	6000		40	1	2	1	1	2	2	2	2	2	1	28	2	1	2	36	3	1	2	4	4	2	0	4	3	1	2	2	2	1	4	2	2	3	2	2
164	6	32	31	40	5	5	4	2	2	96	2	4500	40	40	1	2	2		2	2	2	2	2	2	28	3	2	2	28	4	1	2	4	4	2	0	3	3	2	1	2	2	2	3	2	1	3	3	2
165	4	27	26	32	5	5	2	2	2	12	3	8000	42	48	1	2	1	2	2	2	2	2	2	2	8	1	0	2	30	4	1	2	4	4	2	0	3	4	3	2	1	1	2	3	2	1	2	2	3
168	4	22	21	30	3	5	2	4	2	6	3	4800	42	40	1	2	1	3	2	2	2	2	2	2	8	1	0	2	20	4	1	2	4	4	1	0	3	3	3	2	1	1	2	2	3	2	2	1	2
169	9	23	22	30	3	5	1	2	2	24	3	4000		54	1	2	1	2	2	2	2	2	2	2	12	1	0	2	21	4	1	3	4	4	2	0	4	2	1	2	1	1	2	2	3	1	2	1	3
176	4	21	20	27	4	5	4	4	2	6	2	7000	40	40	1	2	1	3	2	2	2	2	2	2	8	1	0	2	36	4	2	2	4	4	2	0	3	4	2	2	1	1	2	0	2	2	1	1	2
181	4	28	27	35	2	4	1	2	2	36	2	4000		48	1	2	1	1	2	2	2	2	2	1	16	2	1	2	25	3	1	3	4	4	2	0	3	2	1	2	2	2	1	2	3	1	3	2	3
183	5	25	25	29	4	5	3	4	2	48	2	3500	40	40	1	2	1	3	2	2	2	2	2	2	16	2	1	2	19	3	1	2	4	4	2	0	3	2	2	2	2	2	1	4	2	2	1	2	2
184	24	26	28	32	5	5	5	4	1	60	3	5000	40	40	1	2	1	2	1	1	2	2	2	2	36	2	1	2	28	4	1	2	4	4	1	1	5	3	2	2	2	2	2	3	2	1	2	2	2
186	5	25	26	35	5	2	4	2	1	60	1	5000	40	50	1	2	1	2	2	2	2	2	2	2	36	2	1	2	28	4	1	2	4	4	1	0	3	3	2	2	2	2	2	3	2	1	3	2	3
187	6	26	26	32	5	2	4	2	1	84	3	2000	40	50	1	2	1	2	1	1	2	2	2	2	36	2	1	2	28	3	1	2	4	4	1	0	3	1	2	2	2	2	1	3	2	1	2	2	3
188	9	29	28	37	1	2	1	1	2	108	1	2000	45	45	1	2	1	1	2	2	1	1	2	1	32	3	2	2	28	2	1	2	4	4	1	0	4	1	3	2	2	2	1	3	2	1	3	2	3
192	1	25	25	33	2	2	1	2	2	156	1	2800		45	1	2	1	3	2	2	2	2	2	2	17	2	1	2	28	2	1	2	4	4	2	0	1	2	1	2	2	2	1	3	2	1	2	2	3
193	1	27	27	30	5	4	1	2	2	72	2	7000		50	1	2	1	1	2	2	2	2	2	2	19	1	0	2	28	3	2	2	4	4	2	0	1	4	1	2	1	1	1	0	2	1	2	2	3
195	6	23	22	24	2	2	1	6	2	36	2	1000		30	1	2	1	1	2	2	2	2	2	2	34	1	0	2	28	2	1	2	4	4	2	0	3	1	1	2	1	1	1	4	2	1	1	1	2
196	1	25	25	38	3	3	2	3	2	156	1	5000	50	50	1	2	1	1	2	2	2	2	2	1	38	3	2	2	28	5	1	2	4	4	2	0	1	3	3	2	2	2	2	3	2	1	3	2	3
197	6	28	27	35	5	2	1	2	2	120	2	2000		30	1	2	1	2	2	2	2	2	2	2	34	3	2	2	28	2	1	2	4	4	1	0	3	1	1	2	2	2	1	3	2	1	3	2	2
203	19	27	26	28	5	4	6	4	2	84	2	10000	48	62	1	2	1	1	2	2	2	2	2	2	29	2	1	2	31	2	1	1	4	4	2	1	5	4	3	2	2	2	1	3	2	1	1	2	3
210	1	24	24	28	5	5	4	6	1	1	1	6000	40	62	1	2	2		2	2	1	1	2	1	35	1	0	2	27	2	2	2	4	4	2	0	1	3	2	1	1	1	1	0	2	1	1	1	3
221	2	35	34	40	2	5	1	2	2	132	2	12000		62	1	2	1	2	2	1	2	1	2	2	36	3	2	2	28	2	1	2	4	4	2	0	2	4	1	2	2	2	1	2	2	1	3	3	3
224	7	23	22	30	5	5	4	4	1	36	2	4000	40	40	1	2	1	2	2	2	2	2	2	2	30	5	4	2	28	2	1	2	4	4	2	0	4	2	2	2	2	2	1	3	2	1	2	1	2
226	4	29	32	39	3	2	2	6	2	48	1	6000	48	54	1	2	1	3	2	2	2	2	2	1	32	2	1	2	30	3	1	2	4	4	1	0	3	3	3	2	2	2	1	3	2	1	3	3	3
228	10	28	32	40	2	2	2	2	2	72	1	5000	50	30	1	2	1	2	2	2	2	2	2	2	20	2	1	2	28	3	1	2	4	4	1	0	4	3	3	2	2	2	1	2	2	1	3	3	2
230	13	27	23	35	5	5	4	4	2	132	2	3000	40	62	1	2	1	6	2	2	2	2	2	2	36	4	3	2	21	1	1	2	4	4	2	1	5	2	2	3	2	2	0	2	2	1	3	1	3
232	3	26	25	29	5	4	2	2	2	36	2	4000	60	60	1	2	1	1	2	2	2	2	2	2	32	2	1	2	19	3	2	2	4	4	2	0	2	2	3	2	2	2	1	0	2	2	1	2	3
233	2	20	20	27	4	3	3	2	2	12	1	4000	35	40	1	2	1	2	2	2	2	2	2	1	16	1	0	2	26	3	2	3	4	4	2	0	2	2	2	2	1	1	1	0	3	1	1	1	2
234	4	28	32	33	4	5	2	4	2	5	2	3500	60	60	1	2	1	2	2	2	2	2	2	2	30	1	0	2	26	3	2	2	4	4	2	0	3	2	3	2	1	1	1	0	2	1	2	3	3
236	1	21	21	30	3	5	1	4	2	60	2	3000		42	1	2	2		2	2	2	2	2	2	24	2	1	2	18	2	1	2	4	4	2	0	1	2	1	1	2	2	1	4	2	2	2	1	3
237	3	27	27	40	4	5	2	4	2	3	1	5000	30	40	1	2	1	2	2	2	2	2	2	1	24	1	0	2	28	2	2	2	4	4	2	0	2	3	2	2	1	1	1	0	2	1	3	2	2
241	2	32	32	35	5	5	4	4	1	60	2	3000	40	40	1	2	1	2	2	2	2	2	2	2	36	3	2	2	28	7	1	2	4	4	2	0	2	2	2	2	2	2	2	3	2	1	3	3	2
246	2	20	20	24	5	5	6	4	2	48	2	2000	40	40	1	2	1	2	2	2	2	2	2	2	17	2	1	2	28	1	1	2	4	4	1	0	2	1	2	2	2	2	0	4	2	1	1	1	2
249	2	22	21	26	5	5	4	4	2	2	1	6000	40	60	1	2	1	1	2	2	2	2	2	2	28	1	0	2	28	3	2	2	4	4	2	0	2	3	2	2	1	1	1	0	2	1	1	1	3
253	6	22	21	29	4	5	3	2	2	8	2	4000	40	54	1	2	1	2	2	2	2	2	2	2	8	1	0	2	30	4	1	2	4	4	2	0	3	2	2	2	1	1	2	2	2	1	1	1	3
263	12	20	19	30	2	3	1	5	2	12	1	2000		45	2	2	1	2	2	2	2	2	2	2	24	1	0	2	30	6	1	2	4	4	2	0	4	1	1	2	1	1	2	3	2	1	2	1	3
271	15	36	34	40	1	4	5	5	2	168	2	1500	60	48	1	2	1	3	2	2	2	2	2	2	34	4	3	2	30	1	1	2	4	4	2	1	5	1	3	2	2	2	0	2	2	1	3	3	3
278	4	24	24	30	5	5	4	4	1	10	2	10000	48	48	1	2	1	2	2	2	2	2	2	2	12	1	0	2	30	5	2	2	4	4	2	0	3	4	3	2	1	1	2	0	2	1	2	1	3
279	24	35	33	38	4	5	1	4	2	144	1	3000		48	1	2	1	3	1	1	2	1	2	1	24	3	2	2	30	4	1	2	4	4	2	1	5	2	1	2	2	2	2	4	2	1	3	3	3
283	3	20	19	24	3	5	1	4	2	12	1	2500		56	1	2	1	4	2	2	1	1	2	2	4	1	0	2	28	3	1	2	4	4	2	0	2	2	1	3	1	1	1	3	2	1	1	1	3
288	6	30	29	40	2	4	2	2	2	36	3	10000	54	48	1	2	1	2	2	1	1	2	2	2	24	2	1	2	30	5	1	2	4	4	2	0	3	4	3	2	2	2	2	2	2	1	3	2	3
290	1	30	24	40	5	5	4	4	2	120	2	9000	48	48	1	2	1	4	2	2	2	2	2	2	20	4	3	2	30	3	1	2	4	4	2	0	1	4	3	3	2	2	1	4	2	1	3	1	3
292	6	25	25	40	4	4	1	4	2	48	2	4000		40	1	2	2		2	2	2	2	2	2	20	2	1	2	21	4	1	2	4	4	1	0	3	2	1	1	2	2	2	3	2	1	3	2	2
293	3	20	20	30	4	5	2	4	2	54	2	6000	40	48	1	2	1	1	2	2	1	1	1	1	24	2	1	2	30	3	1	2	4	4	2	0	2	3	2	2	2	2	1	4	2	1	2	1	3
306	2	25	25	30	3	3	1	5	2	120	2	4000		30	1	2	1	2	2	2	2	2	2	2	29	3	2	2	19	3	1	3	4	4	1	0	2	2	1	2	2	2	1	4	2	2	2	2	2
311	1	21	21	24	5	4	6	5	2	8	2	4000	48	40	1	2	1	3	2	2	2	2	2	2	29	1	0	2	28	2	2	3	4	4	2	0	1	2	3	2	1	1	1	0	2	1	1	1	2
322	1	20	19	28	1	4	2	5	2	6	2	5000	40	40	1	2	2		2	2	2	2	2	2	18	2	0	1	28	2	2	3	4	4	2	0	1	3	2	1	2	1	1	0	3	1	1	1	2
323	14	25	24	30	5	5	4	4	2	60	2	5000	36	40	1	2	1	1	2	2	2	2	2	2	18	2	1	2	28	3	1	2	4	4	2	1	5	3	2	2	2	2	1	3	2	1	2	1	2
327	8	23	23	25	2	2	3	4	2	8	1	4000	40	40	1	2	1	3	1	1	1	1	2	2	16	1	0	2	30	5	2	2	4	4	2	0	4	2	2	2	1	1	2	0	2	1	1	1	2
332	12	20	20	30	1	1	1	1	2	60	1	4000			1	2	1	2	2	2	2	2	2	2	28	2	1	2	28	5	2	2	4	4	1	0	4	2	1	2	2	2	2	0	2	1	2	1	1
336	5	30	30	33	2	4	2	4	2	120	1	10000	40	34	1	2	2		2	2	2	2	2	2	30	3	2	2	27	2	1	2	4	4	2	0	3	4	2	1	2	2	1	4	2	1	2	3	2
346	5	25	25	27	5	5	2	2	2	4	2	8000	48	54	1	2	1	3	2	2	2	2	2	2	18	1	0	2	31	5	1	3	4	4	2	0	3	4	3	2	1	1	2	3	2	1	1	2	3
375	2	19	32	24	2	3	2	2	1	36	2	5500	48	50	1	2	1	2	1	1	1	1	2	2	20	2	1	2	24	5	1	2	4	4	2	0	2	3	3	2	2	2	2	3	2	1	1	3	3
383	10	24	23	25	4	5	1	4	2	72	1	6500		40	1	2	1	1	1	1	1	1	2	2	28	2	1	2	30	3	1	2	4	4	2	0	4	4	1	2	2	2	1	5	2	1	1	1	2
385	12	26	25	28	3	3	1	2	2	70	2	5000		60	1	2	1	2	2	2	2	2	2	2	17	2	1	2	29	2	1	2	4	4	2	0	4	3	1	2	2	2	1	2	2	1	1	2	3
394	10	30	29	32	1	3	1	6	2	48	3	6000		52	1	2	2		1	1	2	2	2	2	22	2	1	2	22	1	1	3	4	4	2	0	4	3	1	1	2	2	0	5	2	1	2	2	3
403	2	21	21	24	3	5	2	5	2	36	2	9000	43	48	1	2	1	5	2	2	2	2	2	2	20	2	1	2	31	3	1	2	4	4	2	0	2	4	3	3	2	2	1	1	2	1	1	1	3
405	15	28	27	29	1	2	1	1	2	38	1	2000			1	2	1	3	2	2	1	1	2	2	19	2	1	2	28	4	1	2	4	4	1	1	5	1	1	2	2	2	2	4	2	1	1	2	1
418	6	25	24	25	4	5	2	2	2	30	3	7450	48	55	1	2	1	6	1	1	2	2	2	2	36	2	1	2	36	4	2	2	4	4	2	0	3	4	3	3	2	2	2	0	2	2	1	1	3
428	10	28	32	30	4	4	2	6	2	120	3	7500	60	62	1	2	1	3	2	1	2	2	2	2	15	3	1	1	30	4	1	2	4	4	2	0	4	4	3	2	2	2	2	2	2	1	2	3	3
436	3	21	21	26	1	3	1	1	2	36	1	1000			1	2	1	3	2	2	2	2	2	2	16	2	1	2	20	5	1	2	4	4	1	0	2	1	1	2	2	2	2	3	2	2	1	1	1
445	10	24	24	24	5	5	4	4	2	168	1	6000	40	40	1	2	1	3	2	2	2	2	2	2	32	1	0	2	31	3	2	2	4	4	2	0	4	3	2	2	1	1	1	0	2	1	1	1	2
449	5	23	23	24	5	4	6	2	2	29	1	4500	47	60	1	2	1	3	2	2	1	1	2	2	16	2	1	2	21	2	1	3	4	4	2	0	3	3	3	2	2	2	1	5	2	1	1	1	3
461	3	26	26	29	5	5	4	4	2	39	1	7000	40	52	1	2	1	2	2	2	2	2	2	2	21	2	1	2	36	3	1	2	4	4	2	0	2	4	2	2	2	2	1	3	2	2	1	2	3
470	1	33	33	35	5	5	4	2	2	136	1	10000	56	62	1	2	1	1	2	2	1	1	2	2	17	4	3	2	25	2	1	2	4	4	2	0	1	4	3	2	2	2	1	4	2	1	3	3	3
471	3	29	29	29	5	5	4	4	2	74	3	5860	40	40	1	2	1	3	2	2	2	2	2	2	18	3	2	2	31	3	1	3	4	4	1	0	2	3	2	2	2	2	1	2	2	1	1	2	2
488	1	29	29	25	3	4	1	2	2	11	1	1500	41	54	1	2	1	3	2	2	2	2	2	2	16	1	0	2	36	3	2	2	4	4	2	0	1	1	3	2	1	1	1	0	2	2	1	2	3
490	8	33	33	36	3	5	2	2	2	36	2	4000	40	54	1	2	1	3	2	2	2	2	2	2	18	2	1	2	28	4	1	2	4	4	2	0	4	2	2	2	2	2	2	3	2	1	3	3	3
495	2	24	24	25	3	4	5	5	2	48	2	3000	49	62	1	2	1	4	2	1	2	1	2	2	22	2	1	2	21	2	1	2	4	4	2	0	2	2	3	3	2	2	1	2	2	1	1	1	3
500	6	31	31	33	3	3	1	1	2	98	1	2000			1	2	1	6	2	2	1	1	2	2	25	2	1	2	21	4	1	2	4	4	1	0	3	1	1	3	2	2	2	3	2	1	2	3	1
510	2	26	26	28	5	4	4	6	2	48	1	8400	40	50	1	2	1	3	2	2	2	1	2	2	20	2	1	2	28	5	1	2	4	4	1	0	2	4	2	2	2	2	2	5	2	1	1	2	3
512	6	28	28	35	5	5	4	4	2	36	1	5000	40	40	1	2	1	3	2	1	1	1	2	2	20	2	1	2	28	6	2	2	4	4	2	0	3	3	2	2	2	2	2	0	2	1	3	2	2
2	8	33	33	35	3	3	1	2	2	120	2	5000		42	1	1	1	1	2	2	2	2	2	1	28	4	3	2	31	1	1	2	4	4	2	0	4	3	1	2	2	2	0	3	2	1	3	3	3
3	3	20	20	25	3	5	1	4	2	3	1	6000		40	1	1	1	1	2	2	2	2	2	1	10	1	0	2	38	2	2	2	4	4	2	0	2	3	1	2	1	1	1	0	2	2	1	1	2
5	8	30	35	32	3	4	2	4	2	84	2	6000	42	40	1	1	1	1	2	2	2	2	2	1	24	2	1	2	19	2	1	2	4	4	2	0	4	3	3	2	2	2	1	3	2	2	2	3	2
7	5	34	33	36	3	4	2	4	2	120	1	6000	56	40	1	1	1	1	2	2	2	2	2	1	28	4	2	1	20	1	1	2	4	4	1	0	3	3	3	2	2	2	0	2	2	2	3	3	2
11	2	32	31	34	1	3	2	2	2	84	1	5000	60	60	1	1	1	2	2	2	2	2	2	1	32	2	1	2	36	2	1	2	4	4	2	0	2	3	3	2	2	2	1	4	2	2	2	3	3
16	10	31	24	33	2	3	2	2	2	132	2	7000	40	50	1	1	2		2	2	2	2	2	2	34	3	2	2	31	2	1	2	4	4	1	0	4	4	2	1	2	2	1	3	2	1	2	1	3
19	2	27	27	30	5	5	4	4	2	84	2	3000	36	48	1	1	1	1	2	2	2	2	2	2	24	2	1	2	38	1	1	2	4	4	2	0	2	2	2	2	2	2	0	4	2	2	2	2	3
25	1	19	32	24	4	3	1	6	2	108	2	1000		12	1	1	1	2	2	2	2	2	2	2	32	1	0	2	37	2	2	2	4	4	2	0	1	1	1	2	1	1	1	0	2	2	1	3	2
33	3	26	26	28	4	3	4	2	2	72	1	10000	40	48	1	1	1	1	2	2	2	2	2	2	28	2	1	2	28	3	1	2	4	4	2	0	2	4	2	2	2	2	1	4	2	1	1	2	3
35	8	32	31	35	5	5	4	4	2	120	1	10000	40	32	1	1	2		2	2	2	2	2	2	32	3	1	1	31	2	1	2	4	4	1	0	4	4	2	1	2	2	1	3	2	1	3	3	2
40	6	29	29	32	4	4	4	4	2	106	2	9000	40	36	1	1	1	2	2	2	2	2	2	1	35	2	1	2	28	2	1	2	4	4	2	0	3	4	2	2	2	2	1	2	2	1	2	2	2
41	9	28	28	30	3	3	4	2	2	84	1	10000	40	50	1	1	1	2	2	2	2	1	2	2	30	3	1	1	36	2	1	2	4	4	2	0	4	4	2	2	2	2	1	3	2	2	2	2	3
43	11	28	28	30	4	4	4	4	2	84	1	4000	36	40	1	1	1	1	2	2	2	1	2	1	24	3	2	2	28	2	1	2	4	4	2	0	4	2	2	2	2	2	1	3	2	1	2	2	2
45	73	32	31	35	5	5	4	4	2	96	1	9000	40	32	1	1	1	1	2	2	2	2	2	2	31	3	2	2	20	1	1	2	4	4	2	1	6	4	2	2	2	2	0	3	2	2	3	3	2
55	2	22	22	35	5	4	1	2	1	12	2	4000		62	1	1	2		2	2	2	2	2	1	34	1	0	2	30	2	2	2	4	4	2	0	2	2	1	1	1	1	1	0	2	1	3	1	3
59	2	28	28	30	4	3	4	5	2	132	2	4000	40	48	1	1	1	1	2	2	2	2	2	1	28	3	1	1	28	3	1	2	4	4	2	0	2	2	2	2	2	2	1	4	2	1	2	2	3
61	11	25	25	28	3	4	1	6	2	12	1	7000		60	1	1	1	1	2	1	2	1	2	2	34	1	0	2	27	2	2	2	4	4	2	0	4	4	1	2	1	1	1	0	2	1	1	2	3
80	3	25	25	32	5	5	6	6	2	72	2	5000	40	40	1	1	1	1	2	2	2	2	2	1	34	2	1	2	30	2	1	2	4	4	2	0	2	3	2	2	2	2	1	3	2	1	2	2	2
82	5	20	20	24	4	5	3	4	2	12	3	2000	40	48	1	1	1	1	2	2	2	2	2	1	6	1	0	2	20	3	2	2	4	4	2	0	3	1	2	2	1	1	1	0	2	2	1	1	3
89	2	19	32	24	3	5	3	3	2	24	1	1500	40	40	1	1	2		2	2	2	2	2	2	24	1	0	2	30	2	2	3	4	4	1	0	2	1	2	1	1	1	1	0	3	1	1	3	2
97	2	31	31	40	5	5	4	4	2	36	2	8000	40	40	1	1	1	1	2	2	2	2	2	1	21	2	1	2	28	3	2	2	4	4	2	0	2	4	2	2	2	2	1	0	2	1	3	3	2
98	1	20	20	26	4	4	3	4	2	3	2	2000	40	62	1	1	1	1	2	2	2	2	2	2	35	1	0	2	30	3	2	2	4	4	1	0	1	1	2	2	1	1	1	0	2	1	1	1	3
99	6	35	34	40	5	5	4	6	2	48	2	10000	20	60	1	1	1	1	2	1	2	1	2	1	21	3	1	1	28	2	1	2	4	4	2	0	3	4	2	2	2	2	1	2	2	1	3	3	3
119	7	28	28	36	5	5	4	4	1	84	1	5000	40	40	1	1	1	1	2	2	2	2	2	2	39	3	2	2	28	5	1	2	4	4	1	0	4	3	2	2	2	2	2	2	2	1	3	2	2
121	6	28	28	30	5	5	4	4	2	36	2	10000	40	40	1	1	1	1	2	1	2	1	2	2	28	1	0	2	19	3	2	2	4	4	2	0	3	4	2	2	1	1	1	0	2	2	2	2	2
122	24	34	32	38	5	5	4	4	2	48	1	12000	40	62	1	1	1	1	2	2	2	2	2	1	16	2	0	1	28	4	2	2	4	4	2	1	5	4	2	2	2	1	2	0	2	1	3	3	3
126	1	20	32	30	4	5	5	6	2	24	1	5000	48	62	1	1	1	2	2	1	1	1	2	2	28	1	0	2	28	4	2	3	4	4	2	0	1	3	3	2	1	1	2	0	3	1	2	3	3
132	3	24	23	26	5	5	4	4	2	12	2	4000	40	40	1	1	1	2	2	2	2	2	2	2	18	1	0	2	28	3	2	2	4	4	2	0	2	2	2	2	1	1	1	0	2	1	1	1	2
134	12	20	19	24	5	3	5	5	1	132	2	1000	45	55	1	1	1	2	2	2	2	2	2	2	38	2	0	1	26	4	2	2	4	4	1	0	4	1	3	2	2	1	2	0	2	1	1	1	3
139	4	20	32	24	3	4	2	2	2	12	1	2000	54	60	1	1	1	2	2	2	2	2	2	2	22	1	0	2	26	3	2	2	4	4	2	0	3	1	3	2	1	1	1	0	2	1	1	3	3
166	5	28	27	35	5	5	4	4	2	60	2	5500	40	40	1	1	1	3	2	2	2	2	2	2	24	2	1	2	28	3	1	2	4	4	1	0	3	3	2	2	2	2	1	4	2	1	3	2	2
170	5	32	31	40	4	5	2	4	2	168	1	8500	50	40	1	1	1	2	2	2	2	2	2	2	8	2	1	2	30	3	1	2	4	4	1	0	3	4	3	2	2	2	1	4	2	1	3	3	2
179	12	30	29	35	5	3	4	2	2	60	1	7000	40	56	1	1	1	2	2	2	2	2	2	2	34	2	1	2	28	4	1	2	4	4	1	0	4	4	2	2	2	2	2	3	2	1	3	2	3
185	8	29	32	36	1	2	2	2	1	96	2	6000	50	50	1	1	1	2	2	2	2	2	2	2	26	4	3	2	28	7	1	2	4	4	1	0	4	3	3	2	2	2	2	3	2	1	3	3	3
189	1	26	26	30	5	2	1	2	2	120	1	5000	20	60	1	1	1	2	2	2	2	2	2	2	32	2	1	2	28	1	1	2	4	4	2	0	1	3	2	2	2	2	0	3	2	1	2	2	3
190	24	32	28	33	5	4	4	4	2	144	2	5304	40	40	1	1	1	1	2	2	2	2	2	2	31	4	3	2	28	2	1	2	4	4	2	1	5	3	2	2	2	2	1	2	2	1	2	2	2
191	3	26	25	30	5	3	2	2	2	24	2	5000	30	40	1	1	1	2	2	2	2	2	2	2	28	2	1	2	28	4	1	2	4	4	2	0	2	3	2	2	2	2	2	3	2	1	2	2	2
198	1	28	28	35	5	2	2	6	2	108	1	5000	30	60	1	1	1	1	2	1	2	2	2	1	24	3	2	2	28	2	1	2	4	4	2	0	1	3	2	2	2	2	1	4	2	1	3	2	3
201	1	27	27	38	5	5	1	4	2	48	1	10000		40	1	1	1	2	2	2	1	1	2	1	16	2	1	2	27	3	1	2	4	4	2	0	1	4	1	2	2	2	1	4	2	1	3	2	2
202	1	19	32	31	4	4	1	2	2	1	2	10000		60	1	1	1	2	2	2	2	2	2	2	40	1	0	2	28	7	2	3	4	4	2	0	1	4	1	2	1	1	2	0	3	1	2	3	3
210	2	23	22	25	3	4	5	5	2	48	2	3000	40	62	1	1	1	4	2	1	2	1	2	2	24	2	1	2	24	1	1	2	4	4	2	0	2	2	2	3	2	2	0	2	2	1	1	1	3
214	1	29	32	33	5	5	4	4	2	12	1	9000	48	40	1	1	1	1	2	2	2	2	2	2	31	1	0	2	28	3	2	2	4	4	2	0	1	4	3	2	1	1	1	0	2	1	2	3	2
215	2	28	28	35	3	4	1	6	2	42	1	2000		30	1	1	1	3	2	2	1	1	2	2	26	4	1	1	30	3	2	2	4	4	2	0	2	1	1	2	2	2	1	0	2	1	3	2	2
216	5	27	27	30	5	5	1	5	2	84	2	22000		60	1	1	1	3	2	2	2	2	2	2	32	2	1	2	26	1	1	2	4	4	2	0	3	4	1	2	2	2	0	4	3	1	2	2	3
217	1	27	26	40	4	5	1	4	2	96	1	7500		40	1	1	1	3	2	2	2	2	2	1	36	4	2	1	27	1	1	2	4	4	2	0	1	4	1	2	2	2	0	3	2	1	3	2	2
223	7	33	32	40	5	5	4	4	2	48	1	10000	40	40	1	1	1	1	2	1	1	1	2	1	28	2	1	1	28	3	1	2	4	4	2	0	4	4	2	2	2	2	1	3	2	1	3	3	2
227	6	30	29	37	5	4	4	4	2	72	2	14000	40	40	1	1	1	1	2	2	2	2	2	2	38	2	1	2	28	3	1	2	4	4	2	0	3	4	2	2	2	2	1	3	2	1	3	2	2
231	2	19	32	25	3	4	3	3	2	12	1	1000	40	40	1	1	2		2	2	2	2	2	2	26	1	0	2	28	3	2	2	4	4	1	0	2	1	2	1	1	1	1	0	2	1	1	3	2
248	2	23	22	30	5	5	3	4	2	8	2	5000	56	60	1	1	1	2	2	2	2	2	2	2	28	1	0	2	28	4	2	2	4	4	2	0	2	3	3	2	1	1	2	0	2	1	2	1	3
257	36	25	24	35	4	5	1	5	2	84	1	1500		60	1	1	1	2	2	1	2	2	2	2	22	3	2	2	20	1	1	2	4	4	1	1	6	1	1	2	2	2	0	2	2	2	3	1	3
260	2	20	20	30	3	5	1	4	1	60	2	3000		48	1	1	1	2	2	2	2	2	2	2	20	2	1	2	30	1	1	2	4	4	2	0	2	2	1	2	2	2	0	4	2	1	2	1	3
261	3	26	23	35	3	3	6	5	2	24	1	4000	48	48	1	1	1	6	1	1	1	1	2	2	20	2	1	2	19	1	1	2	4	4	2	0	2	2	3	3	2	2	0	4	2	2	3	1	3
266	1	28	28	40	2	4	2	4	2	168	1	5000	36	40	1	1	1	1	1	1	1	1	2	2	14	2	1	2	30	4	1	2	4	4	2	0	1	3	2	2	2	2	2	2	2	1	3	2	2
268	30	36	34	40	3	5	1	2	2	48	2	7000		60	1	1	1	3	2	2	2	2	2	2	20	2	1	2	30	3	1	2	4	4	1	1	6	4	1	2	2	2	1	3	2	1	3	3	3
270	36	36	33	37	3	3	5	4	2	96	2	2500	60	62	1	1	1	1	2	2	2	2	2	2	30	3	2	2	30	2	1	2	4	4	2	1	6	2	3	2	2	2	1	3	2	1	3	3	3
274	3	23	23	24	4	4	2	5	1	24	1	2000	48	48	1	1	1	2	2	2	1	1	2	2	37	2	1	2	30	3	2	2	4	4	2	0	2	1	3	2	2	2	1	0	2	1	1	1	3
280	1	28	28	32	4	5	1	4	2	48	2	3000		50	1	1	1	3	2	2	2	2	2	2	26	2	1	2	30	2	1	2	4	4	2	0	1	2	1	2	2	2	1	4	2	1	2	2	3
304	3	26	23	33	5	5	4	4	2	48	1	7000	40	40	1	1	1	1	2	2	2	2	2	2	32	2	1	2	28	3	1	2	4	4	2	0	2	4	2	2	2	2	1	4	2	1	2	1	2
309	4	28	28	30	3	3	1	5	2	144	4	8000		40	1	1	1	2	2	2	2	2	2	2	32	3	2	2	30	2	1	2	4	4	2	0	3	4	1	2	2	2	1	3	2	1	2	2	2
316	8	27	23	32	5	5	4	4	2	3	1	9000	38	40	1	1	1	2	2	1	2	1	2	2	20	1	0	2	21	3	1	2	4	4	2	0	4	4	2	2	1	1	1	3	2	1	2	1	2
319	4	25	25	27	3	3	4	2	2	10	2	8000	40	36	1	1	1	2	2	2	2	2	2	2	34	1	0	2	28	3	2	2	4	4	2	0	3	4	2	2	1	1	1	0	2	1	1	2	2
335	1	22	22	25	5	5	4	2	2	7	2	3000	40	62	1	1	1	1	2	2	2	2	2	2	24	1	0	2	28	3	1	2	4	4	2	0	1	2	2	2	1	1	1	2	2	1	1	1	3
356	11	24	23	26	4	5	2	4	1	1	2	2500	40	40	1	1	1	1	2	2	2	1	2	2	21	1	0	2	23	3	2	2	4	4	1	0	4	2	2	2	1	1	1	0	2	1	1	1	2
360	9	23	22	28	5	5	2	4	2	12	1	4500	48	40	1	1	1	2	2	2	2	2	2	2	24	1	0	2	21	2	2	2	4	4	2	0	4	3	3	2	1	1	1	0	2	1	1	1	2
369	7	23	23	25	4	5	1	4	2	132	2	3100		40	1	1	1	2	2	2	2	2	2	2	18	2	1	2	36	2	1	2	4	4	1	0	4	2	1	2	2	2	1	2	2	2	1	1	2
378	5	30	30	35	2	5	1	4	2	24	4	5000		40	1	1	1	3	1	1	1	1	2	2	32	2	1	2	25	3	2	2	4	4	1	0	3	3	1	2	2	2	1	0	2	1	3	3	2
396	8	25	24	25	2	3	1	1	2	132	4	1500			1	1	1	3	1	1	2	2	2	2	28	3	2	2	26	5	1	2	4	4	1	0	4	1	1	2	2	2	2	4	2	1	1	1	1
408	10	21	20	24	2	5	1	4	2	30	1	2000		40	1	1	1	3	2	2	1	1	2	2	36	2	1	2	26	4	1	2	4	4	1	0	4	1	1	2	2	2	2	1	2	1	1	1	2
409	1	20	32	25	4	3	2	6	2	4	1	7400	48	54	1	1	1	1	1	1	1	1	2	2	24	1	0	2	27	5	1	2	4	4	2	0	1	4	3	2	1	1	2	2	2	1	1	3	3
416	1	19	32	24	3	5	3	2	2	42	2	7000	40	50	1	1	1	3	2	2	2	2	2	2	14	2	1	2	25	3	1	2	4	4	2	0	1	4	2	2	2	2	1	1	2	1	1	3	3
424	10	30	30	31	3	4	5	5	2	42	1	2000	36	42	1	1	1	2	1	1	1	1	2	2	28	2	1	2	29	2	1	2	4	4	2	0	4	1	2	2	2	2	1	3	2	1	2	3	3
427	7	32	35	37	5	5	2	6	2	72	1	5000	40	45	1	1	1	3	2	2	2	2	2	2	16	2	1	2	23	3	1	2	4	4	2	0	4	3	2	2	2	2	1	5	2	1	3	3	3
429	24	37	35	40	5	5	4	4	2	36	3	5000	40	40	1	1	1	1	1	1	2	2	2	1	16	1	0	2	22	5	2	2	4	4	2	1	5	3	2	2	1	1	2	0	2	1	3	3	2
430	1	20	20	25	5	5	3	3	1	120	1	1000	40	40	1	1	1	1	2	2	2	2	2	2	24	1	0	2	31	3	2	2	4	4	2	0	1	1	2	2	1	1	1	0	2	1	1	1	2
435	12	25	24	30	5	5	2	2	2	48	2	9000	51	62	1	1	1	1	2	2	2	2	2	2	19	2	1	2	36	2	1	2	4	4	2	0	4	4	3	2	2	2	1	2	2	2	2	1	3
442	10	25	25	27	5	4	2	2	2	105	1	9700	60	62	1	1	1	2	2	2	2	2	2	2	14	2	1	2	36	4	1	3	4	4	2	0	4	4	3	2	2	2	2	2	2	2	1	2	3
447	36	33	30	34	4	5	5	2	2	60	1	5000	41	50	1	1	1	2	2	2	1	1	2	1	26	2	1	2	20	1	1	2	4	4	2	1	6	3	3	2	2	2	0	4	2	2	2	3	3
451	1	25	25	29	5	5	6	4	2	37	2	7600	40	40	1	1	1	3	2	2	2	2	2	2	22	2	1	2	22	4	2	2	4	4	2	0	1	4	2	2	2	2	2	0	2	1	1	2	2
454	1	20	20	24	3	5	1	3	1	24	1	6500		44	1	1	1	5	2	2	2	2	2	2	36	1	0	2	25	2	2	3	4	4	2	0	1	4	1	3	1	1	1	0	3	1	1	1	3
456	9	33	32	35	4	4	2	6	2	96	2	13000	56	62	1	1	1	3	2	2	2	2	2	2	17	3	2	2	21	3	1	2	4	4	2	0	4	4	3	2	2	2	1	3	2	1	3	3	3
459	3	32	32	31	3	4	1	6	2	112	4	6000		58	1	1	1	1	2	2	2	2	2	2	18	3	1	1	25	3	1	2	4	4	2	0	2	3	1	2	2	2	1	3	2	1	2	3	3
469	12	31	30	33	5	5	4	4	2	125	4	7500	40	40	1	1	1	3	2	2	2	2	1	1	24	3	2	2	21	2	1	2	4	4	2	0	4	4	2	2	2	2	1	4	2	1	2	3	2
474	1	31	31	40	5	5	4	4	2	135	2	13000	40	40	1	1	1	1	2	2	2	2	2	2	24	4	2	1	30	4	1	2	4	4	2	0	1	4	2	2	2	2	2	3	2	1	3	3	2
476	9	25	25	27	3	3	1	2	2	65	2	6400		48	1	1	1	2	2	2	2	2	2	2	24	3	2	2	24	2	1	2	4	4	2	0	4	4	1	2	2	2	1	3	2	1	1	2	3
478	5	28	28	31	5	3	5	5	2	27	4	4600	40	46	1	1	1	6	1	1	1	1	2	2	24	1	0	2	26	4	2	3	4	4	2	0	3	3	2	3	1	1	2	0	3	1	2	2	3
479	3	23	23	25	5	4	1	4	1	2	2	9000		62	1	1	2		2	2	2	2	2	2	16	1	0	2	28	5	2	2	4	4	2	0	2	4	1	1	1	1	2	0	2	1	1	1	3
484	1	28	32	33	5	5	2	5	2	130	1	9000	48	60	1	1	1	1	2	2	2	2	2	2	30	3	2	2	28	4	1	2	4	4	2	0	1	4	3	2	2	2	2	1	2	1	2	3	3
501	12	29	28	30	3	5	2	3	2	57	2	3000	40	49	1	1	1	1	2	2	2	2	2	2	20	2	1	2	31	2	1	2	4	4	2	0	4	2	2	2	2	2	1	4	2	1	2	2	3
505	7	33	33	40	5	5	4	4	2	65	1	9050	48	60	1	1	1	1	2	1	1	1	2	2	28	2	1	2	25	2	1	2	4	4	2	0	4	4	3	2	2	2	1	3	2	1	3	3	3
506	5	28	32	30	3	5	1	4	2	76	2	2500		48	1	1	1	3	2	2	2	2	2	2	24	2	1	2	28	3	1	3	4	4	2	0	3	2	1	2	2	2	1	4	3	1	2	3	3
513	2	22	22	30	4	5	1	4	2	2	3	3000		40	1	1	1	2	1	1	2	2	2	2	38	1	0	2	28	2	2	2	4	4	2	0	2	2	1	2	1	1	1	0	2	1	2	1	2
518	11	28	27	32	5	5	4	4	2	16	1	10000	40	40	1	1	1	1	2	2	1	1	2	2	16	1	0	2	28	7	1	2	4	4	2	0	4	4	2	2	1	1	2	3	2	1	2	2	2
521	3	27	26	34	3	4	3	1	2	4	2	1500	48		1	1	2		2	2	2	2	2	2	24	1	0	2	30	7	2	2	4	4	2	0	2	1	3	1	1	1	2	0	2	1	2	2	1
523	6	35	35	40	1	3	5	5	2	60	2	1000	40	40	1	1	1	1	2	2	2	2	2	2	32	3	2	2	30	3	1	2	4	4	1	0	3	1	2	2	2	2	1	3	2	1	3	3	2
525	9	25	24	39	4	4	5	1	2	36	2	2000	60		1	1	2		2	2	2	2	2	2	27	2	1	2	28	4	1	2	4	4	2	0	4	1	3	1	2	2	2	4	2	1	3	1	1
530	4	25	25	35	4	4	3	2	2	32	1	3500	36	40	1	1	1	2	2	2	2	2	2	2	27	2	1	2	30	5	2	2	4	4	2	0	3	2	2	2	2	2	2	0	2	1	3	2	2
532	6	30	30	40	3	4	2	2	2	43	1	1500	50	60	1	1	1	3	2	1	2	2	2	2	18	3	1	1	30	5	1	2	4	4	2	0	3	1	3	2	2	2	2	3	2	1	3	3	3
533	8	22	22	28	3	2	2	2	2	8	1	2000	60	62	1	1	1	3	2	1	2	1	2	2	16	1	0	2	28	3	1	2	4	4	2	0	4	1	3	2	1	1	1	4	2	1	1	1	3
534	5	20	32	27	3	4	3	2	2	12	1	2000	43	60	1	1	1	2	1	1	1	1	2	2	20	1	0	2	28	6	1	2	4	4	1	0	3	1	3	2	1	1	2	3	2	1	1	3	3
535	8	20	32	30	4	5	2	4	2	41	2	4000	48	40	1	1	1	1	2	2	2	2	2	2	26	2	1	2	30	3	1	2	4	4	2	0	4	2	3	2	2	2	1	2	2	1	2	3	2
15	10	30	29	32	5	5	4	4	2	96	1	7000	40	40	2		2		2	2	2	2	2	1	32	3	2	2	30	4	1	2	4	4	2	0	4	4	2	1	2	2	2	3	2	1	2	2	2
20	3	22	22	28	4	1	1	5	2	12	2	1500		42	2		1	1	2	2	2	2	2	2	28	1	0	2	36	5	2	3	4	4	2	0	2	1	1	2	1	1	2	0	3	2	1	1	3
21	1	25	25	30	4	3	1	1	2	96	2	2000			2		1	2	2	2	2	2	2	2	24	2	1	2	20	3	1	2	4	4	2	0	1	1	1	2	2	2	1	4	2	2	2	2	1
28	8	21	20	25	4	4	3	5	2	12	2	1500	36	60	2		1	3	2	2	2	2	2	2	12	1	0	2	37	6	1	2	4	4	2	0	4	1	2	2	1	1	2	3	2	2	1	1	3
30	12	25	24	27	5	4	3	4	2	32	2	6000	34	40	2		1	2	2	2	2	2	2	2	16	1	0	2	28	6	1	2	4	4	2	0	4	3	2	2	1	1	2	3	2	1	1	1	2
50	3	28	27	30	5	5	4	4	2	84	2	8000	40	40	2		2		2	2	2	1	2	1	32	2	1	2	28	2	1	2	4	4	1	0	2	4	2	1	2	2	1	2	2	1	2	2	2
56	1	28	28	40	5	5	1	6	2	168	2	5000		50	2		1	2	2	2	2	2	2	1	31	5	4	2	20	2	1	2	4	4	2	0	1	3	1	2	2	2	1	3	2	2	3	2	3
62	2	36	35	35	3	4	1	2	2	13	2	6000		62	2		1	1	2	2	2	2	2	1	25	1	0	2	28	4	1	2	4	4	2	0	2	3	1	2	1	1	2	4	2	1	3	3	3
65	36	38	35	40	4	4	1	6	2	144	3	5000	50	60	2		1	1	2	1	2	2	2	2	40	2	1	2	20	1	2	2	4	4	2	1	6	3	3	2	2	2	0	0	2	2	3	3	3
67	3	28	28	35	4	3	3	5	2	48	2	4000	40	54	2		1	2	2	2	2	2	2	2	16	2	1	2	30	4	1	2	4	4	1	0	2	2	2	2	2	2	2	3	2	1	3	2	3
69	4	28	27	30	1	3	1	1	2	108	2	1500			2		2		2	2	2	2	2	2	32	4	3	2	23	3	2	3	4	4	2	0	3	1	1	1	2	2	1	0	3	1	2	2	1
70	1	25	25	27	5	5	2	4	2	60	1	2000	50	40	2		1	2	2	2	1	1	2	2	26	2	1	2	28	3	1	2	4	4	2	0	1	1	3	2	2	2	1	5	2	1	1	2	2
71	1	27	26	30	3	4	1	5	2	120	3	3000		62	2		1	1	1	1	2	2	2	1	32	3	2	2	28	3	1	2	4	4	2	0	1	2	1	2	2	2	1	3	2	1	2	2	3
76	1	26	26	30	4	5	3	4	2	24	1	3700	40	60	2		1	1	2	2	2	2	2	2	28	1	0	2	28	3	2	2	4	4	2	0	1	2	2	2	1	1	1	0	2	1	2	2	3
77	6	27	26	29	5	5	4	4	2	12	2	9200	20	56	2		1	2	2	2	2	2	2	2	32	1	0	2	28	4	2	2	4	4	2	0	3	4	2	2	1	1	2	0	2	1	1	2	3
79	13	30	29	40	3	3	5	5	2	17	2	1500	60	48	2		2		2	2	2	2	2	2	30	1	0	2	30	2	2	2	4	4	2	1	5	1	3	1	1	1	1	0	2	1	3	2	3
91	2	20	20	30	5	5	3	2	2	4	1	20000	40	60	2		1	4	2	1	1	1	2	2	24	1	0	2	25	3	1	2	4	4	2	0	2	4	2	3	1	1	1	2	2	1	2	1	3
93	3	28	27	35	4	5	1	4	2	60	2	4000		40	2		2		2	2	2	2	2	2	17	3	2	2	28	3	2	2	4	4	2	0	2	2	1	1	2	2	1	0	2	1	3	2	2
107	4	33	32	40	3	5	1	4	2	96	2	6000		40	2		1	3	2	2	2	2	2	1	16	3	2	2	28	4	1	2	4	4	2	0	3	3	1	2	2	2	2	4	2	1	3	3	2
112	3	30	24	39	5	2	4	2	2	72	1	8500	40	50	2		1	2	2	2	2	2	2	1	24	2	1	2	36	3	1	2	4	4	2	0	2	4	2	2	2	2	1	4	2	2	3	1	3
133	12	23	22	24	5	5	4	4	1	17	1	7371	48	56	2		2		2	2	2	1	2	2	20	1	0	2	28	3	2	2	4	4	2	0	4	4	3	1	1	1	1	0	2	1	1	1	3
148	5	30	29	32	5	5	4	4	2	96	1	9000	40	40	2		2		2	2	2	2	2	2	32	3	2	2	25	3	1	2	4	4	2	0	3	4	2	1	2	2	1	4	2	1	2	2	2
167	6	22	21	28	4	3	2	2	2	8	1	5000	42	48	2		1	2	2	2	2	2	2	2	16	1	0	2	20	3	1	2	4	4	2	0	3	3	3	2	1	1	1	2	2	2	1	1	3
173	6	21	20	30	2	4	5	5	2	7	2	5500	30	48	2		2		2	2	2	2	2	2	16	1	0	2	36	4	1	2	4	4	2	0	3	3	2	1	1	1	2	2	2	2	2	1	3
174	4	30	24	39	5	4	4	2	2	48	1	6000	40	40	2		1	2	2	2	2	2	2	2	8	3	2	2	28	4	1	2	4	4	2	0	3	3	2	2	2	2	2	3	2	1	3	1	2
180	4	24	23	32	3	5	1	4	2	4	1	3600		40	2		1	2	2	2	2	2	2	2	12	1	0	2	28	3	2	3	4	4	1	0	3	2	1	2	1	1	1	0	3	1	2	1	2
194	3	28	28	33	2	4	1	6	2	24	1	2500		40	2		2		2	2	2	2	2	2	34	4	3	2	19	3	1	2	4	4	2	0	2	2	1	1	2	2	1	3	2	2	2	2	2
205	1	30	29	39	1	2	1	5	2	96	3	1000		40	2		2		2	2	2	2	2	2	36	3	2	2	19	2	2	2	4	4	2	0	1	1	1	1	2	2	1	0	2	2	3	2	2
209	1	24	23	24	5	5	4	6	2	2	2	8000	40	60	2		2		2	2	2	2	2	1	6	1	0	2	26	3	2	2	4	4	2	0	1	4	2	1	1	1	1	0	2	1	1	1	3
218	1	28	28	38	5	5	4	4	2	72	1	5000	40	20	2		1	2	2	2	2	2	2	2	28	2	1	2	28	4	2	3	4	4	2	0	1	3	2	2	2	2	2	0	3	1	3	2	2
222	7	25	25	30	4	5	3	4	2	18	2	5000	40	40	2		2		2	2	2	2	2	2	20	1	0	2	24	4	2	2	4	4	2	0	4	3	2	1	1	1	2	0	2	1	2	2	2
225	3	28	32	30	2	4	2	2	2	42	2	10000	50	50	2		2		2	2	2	2	2	2	17	2	1	2	28	2	1	2	4	4	2	0	2	4	3	1	2	2	1	3	2	1	2	3	3
229	9	36	24	40	2	5	2	4	2	132	1	3000	50	40	2		2		2	2	2	2	2	1	40	5	4	2	28	7	1	2	4	4	2	0	4	2	3	1	2	2	2	3	2	1	3	1	2
235	4	31	24	34	4	4	2	2	2	72	1	5000	40	48	2		2		2	1	1	1	2	2	32	3	2	2	36	4	1	2	4	4	2	0	3	3	2	1	2	2	2	4	2	2	2	1	3
240	2	24	23	28	5	5	4	4	2	12	2	3000	40	40	2		2		2	2	2	2	2	1	18	1	0	2	28	3	1	2	4	4	2	0	2	2	2	1	1	1	1	2	2	1	1	1	2
244	9	23	23	38	3	3	1	2	2	60	2	6000	30	44	2		2		2	2	2	2	2	2	18	3	2	2	30	3	1	2	4	4	2	0	4	3	2	1	2	2	1	2	2	1	3	1	3
247	7	27	27	35	4	4	3	2	2	2	1	5000	43	38	2		2		2	2	2	2	2	2	23	1	0	2	19	3	2	3	4	4	2	0	4	3	3	1	1	1	1	0	3	2	3	2	2
250	6	22	21	28	5	5	4	4	2	9	2	5000	40	40	2		1	3	2	2	2	2	2	2	12	1	0	2	28	2	1	2	4	4	2	0	3	3	2	2	1	1	1	2	2	1	1	1	2
262	1	18	32	25	3	3	1	5	1	11	1	1500		40	2		1	1	2	2	2	2	2	2	20	1	1	2	21	7	2	2	4	4	2	0	1	1	1	2	1	2	2	0	2	1	1	3	2
264	24	34	32	40	5	5	4	4	2	156	1	7000	40	48	2		1	3	2	2	2	2	2	2	16	3	1	1	30	3	1	2	4	4	1	1	5	4	2	2	2	2	1	4	2	1	3	3	3
267	1	24	24	30	4	5	3	4	2	12	1	4000	40	40	2		1	1	2	2	2	2	2	2	20	1	0	2	30	6	2	2	4	4	2	0	1	2	2	2	1	1	2	4	2	1	2	1	2
273	12	19	32	30	3	3	3	5	1	24	1	1500	40	50	2		1	1	2	2	2	2	2	2	16	1	0	2	30	7	2	2	4	4	1	0	4	1	2	2	1	1	2	0	2	1	2	3	3
275	1	23	23	27	5	5	6	6	1	12	1	5000	48	48	2		2		2	2	2	2	2	2	16	1	0	2	25	2	2	2	4	4	2	0	1	3	3	1	1	1	1	0	2	1	1	1	3
276	2	20	20	25	3	3	1	6	2	72	2	2000		48	2		1	2	2	1	2	1	2	2	32	2	1	2	30	3	1	2	4	4	2	0	2	1	1	2	2	2	1	4	2	1	1	1	3
284	10	27	23	30	2	4	4	4	2	120	1	4000	40	40	2		2		1	1	1	1	2	2	30	4	3	2	30	3	1	2	4	4	2	0	4	2	2	1	2	2	1	4	2	1	2	1	2
287	1	26	23	30	3	4	3	3	1	1	3	1000	40	40	2		2		1	1	2	2	2	2	30	1	0	2	19	7	2	2	4	4	2	0	1	1	2	1	1	1	2	0	2	2	2	1	2
296	6	30	30	40	5	4	4	4	2	168	1	5000	40	40	2		1	2	1	1	2	1	2	2	8	3	2	2	30	1	1	2	4	4	2	0	3	3	2	2	2	2	0	5	2	1	3	3	2
318	7	25	24	25	3	4	3	2	2	12	1	10000	36	40	2		1	2	1	1	2	1	2	2	20	1	0	2	28	3	2	2	4	4	2	0	4	4	2	2	1	1	1	0	2	1	1	1	2
328	11	25	25	28	4	3	4	2	2	60	1	11000	36	48	2		2		2	2	2	2	2	2	31	2	1	2	28	2	1	2	4	4	2	0	4	4	2	1	2	2	1	3	2	1	1	2	3
353	3	30	30	33	1	1	1	1	2	60	2	4000			2		2		2	2	2	2	2	2	32	3	2	2	21	5	1	2	4	4	1	0	2	2	1	1	2	2	2	4	2	1	2	3	1
358	8	25	24	28	5	5	4	4	2	50	3	6500	40	40	2		2		1	1	2	2	2	2	24	2	1	2	21	4	1	2	4	4	2	0	4	4	2	1	2	2	2	3	2	1	1	1	2
377	3	21	21	24	5	5	3	4	1	36	2	4500	40	40	2		1	2	2	2	2	2	2	2	18	2	1	2	23	2	1	2	4	4	2	0	2	3	2	2	2	2	1	4	2	1	1	1	2
387	23	28	23	27	5	5	2	4	2	24	1	8500	60	42	2		1	3	2	2	2	1	2	1	18	1	0	2	30	2	1	3	4	4	2	1	5	4	3	2	1	1	1	1	2	1	1	1	3
404	20	28	26	29	5	3	3	5	2	56	1	2650	40	50	2		2		2	2	2	2	2	2	22	2	1	2	20	2	1	2	4	4	2	1	5	2	2	1	2	2	1	4	2	2	1	2	3
437	19	36	35	37	4	5	2	4	2	24	1	9000	48	52	2		1	3	2	2	1	1	2	2	22	1	0	2	20	5	2	3	4	4	2	1	5	4	3	2	1	1	2	0	3	2	3	3	3
438	4	19	32	24	3	4	1	6	2	8	3	4000		60	2		1	2	2	2	2	2	2	2	21	1	0	2	23	4	2	3	4	4	1	0	3	2	1	2	1	1	2	0	3	1	1	3	3
446	3	40	35	40	2	5	6	4	2	168	1	10000	36	40	2		1	5	2	2	2	2	2	2	26	3	2	2	24	2	1	3	4	4	1	0	2	4	2	3	2	2	1	5	3	1	3	3	2
462	11	27	27	25	1	5	1	4	2	49	1	3600		40	2		2		2	2	2	2	2	2	26	2	1	2	23	5	1	3	4	4	1	0	4	2	1	1	2	2	2	1	3	1	1	2	2
467	3	25	25	25	5	5	1	4	2	54	1	5400		40	2		2		2	2	2	2	2	2	26	2	1	2	29	3	1	2	4	4	2	0	2	3	1	1	2	2	1	5	2	1	1	2	2
486	7	20	20	24	5	5	4	4	2	92	2	4000	42	48	2		1	4	2	2	2	2	2	2	22	3	2	2	30	2	1	2	4	4	2	0	4	2	3	3	2	2	1	2	2	1	1	1	3
507	8	24	24	39	2	5	1	4	2	11	2	5000		48	2		2		2	2	2	2	2	2	16	1	0	2	29	3	2	2	4	4	2	0	4	3	1	1	1	1	1	0	2	1	3	1	3
508	1	24	24	24	5	5	3	4	2	36	3	8000	40	49	2		2		2	2	2	2	2	2	32	1	0	2	30	3	2	2	4	4	2	0	1	4	2	1	1	1	1	0	2	1	1	1	3
515	4	19	32	25	4	4	1	1	2	5	2	2000			2		1	2	2	2	2	2	2	2	12	1	0	2	30	2	2	2	4	4	1	0	3	1	1	2	1	1	1	0	2	1	1	3	1
519	24	30	29	35	5	4	4	1	2	124	1	7000	40		2		1	1	2	1	2	1	2	2	28	5	2	1	28	5	1	2	4	4	2	1	5	4	2	2	2	2	2	3	2	1	3	2	1
298	1	20	20	25	4	2	3	2	1	1	1	5000	40	62	1	5	1	3	2	2	1	1	2	2	30	1	0	2	30	7	2	2	4	5	1	0	1	3	2	2	1	1	2	0	2	1	1	1	3
420	14	38	35	40	4	4	2	6	2	168	1	13000	54	60	1	5	1	1	2	2	2	2	2	2	30	3	2	2	36	2	1	2	4	5	2	1	5	4	3	2	2	2	1	5	2	2	3	3	3
72	5	30	29	37	5	4	1	2	2	96	1	4000		60	1	4	2		2	2	2	2	2	2	24	4	3	2	21	3	1	2	4	5	2	0	3	2	1	1	2	2	1	3	2	1	3	2	3
110	3	28	27	30	5	5	5	4	2	36	3	4000	40	40	1	4	2		2	2	2	2	2	2	28	2	1	2	28	3	2	2	4	5	1	0	2	2	2	1	2	2	1	0	2	1	2	2	2
135	1	21	21	28	3	4	2	2	2	48	1	10000	50	60	1	3	1	1	2	2	2	2	2	2	18	2	0	1	10	3	1	2	4	5	2	0	1	4	3	2	2	1	1	3	2	2	1	1	3
161	2	24	23	25	5	5	4	4	2	12	1	4000	40	40	1	3	1	2	2	2	2	2	2	2	22	1	0	2	28	3	2	2	4	5	2	0	2	2	2	2	1	1	1	0	2	1	1	1	2
272	1	19	32	26	2	2	1	5	2	72	2	6000		48	1	3	1	3	2	2	2	1	2	1	28	2	0	1	21	4	1	2	4	5	1	0	1	3	1	2	2	1	2	1	2	1	1	3	3
282	8	35	34	40	2	5	1	4	2	168	2	4000		60	1	3	1	5	2	2	2	2	2	2	6	4	3	2	21	3	1	2	4	5	1	0	4	2	1	3	2	2	1	3	3	1	3	3	3
386	4	25	25	27	4	5	1	2	2	84	1	7500		54	1	3	1	1	1	1	1	1	1	1	20	3	2	2	26	2	1	2	4	5	2	0	3	4	1	2	2	2	1	4	2	1	1	2	3
117	2	25	24	28	4	4	3	4	2	12	1	6000		60	1	2	1	3	2	2	2	2	2	1	36	1	0	2	28	4	1	2	4	5	2	0	2	3	1	2	1	1	2	2	2	1	1	1	3
137	3	24	23	29	5	5	4	4	2	60	1	4000	40	40	1	2	1	1	2	2	2	2	2	2	22	2	1	2	28	3	1	2	4	5	2	0	2	2	2	2	2	2	1	3	2	1	1	1	2
140	10	24	23	29	5	5	4	4	2	12	2	4000	40	40	1	2	1	3	2	2	2	2	2	2	20	1	0	2	22	3	2	3	4	5	1	0	4	2	2	2	1	1	1	0	3	1	1	1	2
146	5	23	22	26	5	5	4	4	2	72	2	5000	40	40	1	2	1	1	2	2	2	2	2	2	24	2	1	2	28	2	1	2	4	5	2	0	3	3	2	2	2	2	1	4	2	1	1	1	2
150	2	25	24	28	5	5	4	4	2	24	2	6000	40	40	1	2	1	3	2	2	2	2	2	2	20	1	0	2	28	3	2	2	4	5	2	0	2	3	2	2	1	1	1	0	2	1	1	1	2
154	3	25	24	28	1	2	1	1	2	12	2	1500			1	2	1	1	2	2	2	2	2	2	10	1	0	2	19	3	2	3	4	5	1	0	2	1	1	2	1	1	1	0	3	2	1	1	1
155	3	28	27	32	5	5	3	4	2	24	1	3000	40	40	1	2	1	1	2	2	2	2	2	1	22	1	0	2	19	3	2	2	4	5	2	0	2	2	2	2	1	1	1	0	2	2	2	2	2
157	1	26	26	28	5	5	4	4	2	9	2	12000	40	40	1	2	1	4	2	2	2	2	2	2	36	1	0	2	19	4	2	2	4	5	1	0	1	4	2	3	1	1	2	0	2	2	1	2	2
158	5	30	29	32	3	4	1	1	2	48	2	1500			1	2	1	1	2	2	2	2	2	2	34	2	1	2	38	3	1	2	4	5	1	0	3	1	1	2	2	2	1	4	2	2	2	2	1
159	5	28	27	30	5	5	4	4	2	48	2	5000	40	40	1	2	1	2	2	2	2	2	2	2	28	3	2	2	20	3	1	2	4	5	2	0	3	3	2	2	2	2	1	3	2	2	2	2	2
212	2	20	20	30	4	3	2	2	1	48	2	10000	14	62	1	2	1	2	2	2	2	1	2	1	24	2	1	2	30	2	1	3	4	5	2	0	2	4	2	2	2	2	1	3	3	1	2	1	3
475	3	28	28	29	4	5	2	4	2	130	3	5600	46	40	1	2	1	4	2	1	2	2	1	1	16	2	1	2	24	3	1	3	4	5	2	0	2	3	3	3	2	2	1	3	3	1	1	2	2
73	1	26	26	28	5	5	4	4	2	6	2	4000	40	40	1	1	1	2	2	2	2	2	2	2	24	1	0	1	28	2	2	2	4	5	2	0	1	2	2	2	1	1	1	0	2	1	1	2	2
95	12	22	21	27	1	5	1	2	1	72	2	10000		40	1	1	2		2	2	2	2	2	2	24	3	2	2	19	3	2	3	4	5	2	0	4	4	1	1	2	2	1	0	3	2	1	1	2
104	1	24	24	26	5	4	3	3	2	12	3	1500			1	1	1	2	2	2	2	2	2	2	28	1	0	2	19	4	2	2	4	5	2	0	1	1	1	2	1	1	2	0	2	2	1	1	1
113	1	24	24	29	5	5	4	4	2	12	2	4000	40	40	1	1	1	2	2	2	2	2	2	2	26	1	0	2	27	4	2	2	4	5	2	0	1	2	2	2	1	1	2	0	2	1	1	1	2
116	5	30	29	32	5	5	4	4	2	48	1	7000	40	40	1	1	1	3	1	2	2	1	2	1	32	3	2	2	28	3	1	2	4	5	1	0	3	4	2	2	2	2	1	3	2	1	2	2	2
130	5	25	24	26	3	5	1	4	2	36	1	4000		40	1	1	1	2	2	2	2	2	2	2	34	1	0	2	28	2	2	2	4	5	2	0	3	2	1	2	1	1	1	0	2	1	1	1	2
131	3	24	23	25	5	5	4	4	2	12	2	4000	40	40	1	1	1	2	2	2	2	2	2	2	33	1	0	2	28	3	2	2	4	5	2	0	2	2	2	2	1	1	1	0	2	1	1	1	2
136	6	22	21	26	5	3	3	3	2	6	2	1000	40	40	1	1	2		2	1	2	1	2	2	20	1	0	2	28	1	1	3	4	5	2	0	3	1	2	1	1	1	0	2	3	1	1	1	2
138	2	25	24	27	5	5	2	4	2	60	2	4600	36	40	1	1	1	1	2	2	2	2	2	2	28	2	1	2	26	2	1	2	4	5	2	0	2	3	2	2	2	2	1	3	2	1	1	1	2
151	3	26	25	28	5	5	4	4	2	12	1	6000	40	40	1	1	1	1	2	2	2	2	2	1	37	1	0	2	28	3	2	2	4	5	2	0	2	3	2	2	1	1	1	0	2	1	1	2	2
153	3	25	24	29	5	5	4	4	2	12	2	6000	40	40	1	1	1	1	2	2	2	2	2	2	36	1	0	2	28	4	2	2	4	5	2	0	2	3	2	2	1	1	2	0	2	1	1	1	2
160	4	24	23	29	2	4	1	1	2	12	2	1500			1	1	1	2	2	2	2	2	2	2	32	1	0	2	26	3	1	2	4	5	1	0	3	1	1	2	1	1	1	2	2	1	1	1	1
251	3	24	23	26	5	5	4	4	2	12	2	5000	40	60	1	1	2		2	2	2	2	2	2	36	1	0	2	28	4	2	2	4	5	2	0	2	3	2	1	1	1	2	0	2	1	1	1	3
258	6	35	34	40	2	2	5	5	2	120	2	1000	40	40	1	1	1	1	1	1	1	1	2	2	30	2	1	2	28	2	1	2	4	5	2	0	3	1	2	2	2	2	1	4	2	1	3	3	2
502	2	23	23	29	2	5	1	4	1	9	2	4000		48	1	1	1	1	2	2	2	2	2	2	24	1	0	2	21	2	2	2	4	5	2	0	2	2	1	2	1	1	1	0	2	1	1	1	3
108	3	25	24	28	5	5	3	1	2	12	2	4000			2		1	2	2	2	2	2	2	1	34	1	0	2	28	3	2	2	4	5	1	0	2	2	1	2	1	1	1	0	2	1	1	1	1
145	1	19	32	26	2	4	2	2	2	1	2	6000	60	60	2		1	1	2	2	2	2	2	2	28	2	0	1	28	2	2	2	4	5	2	0	1	3	3	2	2	1	1	0	2	1	1	3	3
152	2	23	24	26	4	4	1	5	2	24	2	3000		60	2		1	2	2	2	2	2	2	2	28	1	0	2	28	3	1	2	4	5	2	0	2	2	1	2	1	1	1	3	2	1	1	1	3
162	3	22	21	26	4	3	1	3	2	24	2	1500		40	2		2		2	2	2	2	2	2	24	1	0	2	28	3	1	2	4	5	2	0	2	1	1	1	1	1	1	3	2	1	1	1	2
199	2	23	23	27	4	3	2	2	1	24	2	2000	50	50	2		1	2	2	2	2	2	2	2	31	1	0	2	28	3	2	2	4	5	2	0	2	1	3	2	1	1	1	0	2	1	1	1	3
492	5	22	22	25	5	5	2	4	2	65	1	7000	48	40	2		2		2	2	2	2	2	2	18	2	1	2	28	6	1	2	4	5	2	0	3	4	3	1	2	2	2	5	2	1	1	1	2
352	1	27	27	30	5	5	2	2	2	12	3	8000	42	54	1	2	1	4	1	1	2	2	2	2	14	1	0	2	28	5	2	2	2	4	2	0	1	4	3	3	1	1	2	0	2	1	2	2	3
285	4	28	32	32	4	5	2	2	2	144	1	8000	60	60	1	3	1	4	1	1	1	1	2	2	32	2	1	2	30	4	1	2	2	2	2	0	3	4	3	3	2	2	2	4	2	1	2	3	3
419	21	38	35	40	5	5	4	4	2	132	2	12000	40	48	1	5	1	2	2	2	2	2	2	2	18	3	2	2	19	3	1	2	2	4	2	1	5	4	2	2	2	2	1	3	2	2	3	3	3
178	5	21	20	28	4	5	2	4	2	8	2	6000	20	40	1	2	1	3	2	2	2	2	2	2	12	1	0	2	36	3	1	2	2	4	2	0	3	3	2	2	1	1	1	3	2	2	1	1	2
465	5	30	29	31	4	5	1	6	2	76	1	6800		62	1	1	1	2	2	2	2	2	2	2	20	3	1	1	20	1	1	2	2	4	2	0	3	4	1	2	2	2	0	3	2	2	2	2	3
466	8	31	31	35	5	5	4	4	2	110	3	9600	40	40	1	1	2		2	1	2	2	2	2	22	3	2	2	25	6	2	2	1	2	2	0	4	4	2	1	2	2	2	0	2	1	3	3	2
344	26	21	19	24	2	3	2	2	2	96	1	5000	60	62	1	7	1	3	2	2	1	1	2	1	2	2	1	1	19	1	1	2	1	4	2	1	6	3	3	2	2	2	0	3	2	2	1	1	3
379	8	21	21	25	3	5	1	1	2	45	1	1500			1	5	1	6	1	1	1	1	2	2	34	2	1	2	27	6	1	3	1	4	1	0	4	1	1	3	2	2	2	3	2	1	1	1	1
96	2	33	32	40	2	4	1	5	2	144	2	1000		62	1	4	1	3	2	2	2	2	2	1	38	5	0	1	24	3	1	3	1	4	2	0	2	1	1	2	2	1	1	4	3	1	3	3	3
269	6	30	24	40	3	3	1	5	2	96	2	2000		50	1	3	2		2	2	2	2	2	2	20	3	2	2	30	7	1	2	1	4	1	0	3	1	1	1	2	2	2	3	2	1	3	1	3
297	24	33	30	40	5	5	4	4	1	168	2	8000	40	40	1	3	1	3	2	2	2	2	2	2	24	3	2	2	30	3	1	2	1	4	2	1	5	4	2	2	2	2	1	2	3	1	3	3	2
457	4	28	28	28	4	5	2	2	1	17	2	11000	36	62	1	3	1	3	2	2	2	2	2	2	20	2	1	2	36	4	1	2	1	4	2	0	3	4	2	2	2	2	2	4	2	2	1	2	3
497	27	27	35	31	5	4	4	4	2	40	1	8590	40	40	1	3	1	5	2	1	1	1	2	1	33	2	1	2	30	4	1	2	1	4	2	1	6	4	2	3	2	2	2	4	2	1	2	3	2
381	9	19	32	24	1	2	1	1	1	87	2	1000			1	2	1	5	2	2	2	2	2	2	17	2	1	2	28	6	1	2	1	4	1	0	4	1	1	3	2	2	2	1	2	1	1	3	1
452	3	26	26	27	5	5	6	6	2	96	2	12000	51	51	1	2	1	2	2	2	2	2	2	2	18	3	1	1	21	3	1	2	1	4	2	0	2	4	3	2	2	2	1	1	2	1	1	2	3
315	12	31	30	38	4	3	2	1	2	120	1	1500	40		2		1	3	2	2	2	2	2	2	30	4	3	2	20	4	1	3	1	4	1	0	4	1	2	2	2	2	2	3	2	2	3	3	1
355	18	41	24	40	4	4	5	5	2	72	2	2000	42	48	2		2		2	2	2	2	2	2	15	3	2	2	31	1	1	2	1	4	2	1	5	1	3	1	2	2	0	4	2	1	3	1	3
374	1	25	25	27	2	4	1	1	2	60	1	2000			2		2		2	2	1	1	2	2	24	2	1	2	31	4	1	3	1	4	1	0	1	1	1	1	2	2	2	1	2	1	1	2	1
277	24	28	23	29	1	3	5	5	2	168	1	1000	26	30	1	3	1	3	1	1	1	2	2	2	24	3	2	2	30	3	1	2	1	5	2	1	5	1	2	2	2	2	1	3	2	1	1	1	2
415	7	40	24	40	5	5	2	4	2	168	1	15000	60	40	1	3	1	2	2	2	1	1	2	2	16	3	2	2	31	5	1	2	1	5	2	0	4	4	3	2	2	2	2	3	2	1	3	1	2
[truncated: 8 more columns]
